# Supplementary material for: Chromosome-level genome sequence of the Genetically Improved Farmed Tilapia (GIFT, Oreochromis niloticus) highlights regions of introgression with O. mossambicus
Source: BMC Genomics. 2022 Dec 15;23:832. doi: 10.1186/s12864-022-09065-8 (PMC9756657; doi:10.1186/s12864-022-09065-8)
Supplement: Supplementary file 3 — Additional file 3: Supplementary Table 2. Genomics regions in GIFT with evidence of O. mossambicus introgression. [file 12864_2022_9065_MOESM3_ESM.xlsx]

## Sheet: lg_best_hits
GIFT interval	UMD interval	mossambicus interval	read_count	reads_per_kb
LG3:68416000-68417000	LG3:54666000-54667000	Oreochromis_mossambicus_EIV1_scaffold_0026823:0-2000	32	32
LG19:17018000-17019000	LG19:15282000-15300000	Oreochromis_mossambicus_EIV1_scaffold_0000291:0-15000	31	31
LG3:73222000-73223000	LG3:79111000-79115000	Oreochromis_mossambicus_EIV1_scaffold_0031639:0-2484	31	31
LG3:70093000-70094000	LG3:55833000-55843000	Oreochromis_mossambicus_EIV1_scaffold_0000667:0-6000	30	30
LG3:22509000-22510000	LG3:14849000-14856000	Oreochromis_mossambicus_EIV1_scaffold_0004196:3000-9000	30	30
LG12:33471000-33472000	LG12:31207000-31209000	Oreochromis_mossambicus_EIV1_scaffold_0000194:16000-18000	30	30
LG3:67143000-67144000	LG3:52964000-52975000	Oreochromis_mossambicus_EIV1_scaffold_0020849:2000-3000	30	30
LG15:34197000-34198000	LG15:30196000-30197000	Oreochromis_mossambicus_EIV1_scaffold_0000113:1293000-1294000	30	30
LG3:6788000-6789000	MKQE02000457.1:18000-21000	Oreochromis_mossambicus_EIV1_scaffold_0010239:0-7511	30	30
LG3:55728000-55729000	LG3:40880000-40882000	Oreochromis_mossambicus_EIV1_scaffold_0008411:7000-8000	30	30
LG3:62282000-62283000	LG3:49380000-49394000	Oreochromis_mossambicus_EIV1_scaffold_0000373:297000-316000	30	30
LG16:14676000-14677000	LG22:21386000-21388000	Oreochromis_mossambicus_EIV1_scaffold_0000033:3180000-3181000	30	30
LG13:2469000-2470000	LG13:891000-896000	Oreochromis_mossambicus_EIV1_scaffold_0000122:194000-197000	30	30
LG3:70099000-70100000	LG3:55833000-55843000	Oreochromis_mossambicus_EIV1_scaffold_0000667:0-6000	30	30
LG15:34941000-34942000	LG15:29450000-29461000	Oreochromis_mossambicus_EIV1_scaffold_0000089:71000-79000	30	30
LG16:10525000-10526000	LG16:9799000-9815000	Oreochromis_mossambicus_EIV1_scaffold_0000022:3757000-3769000	30	30
LG3:104154000-104155000	LG5:4275000-4278000	Oreochromis_mossambicus_EIV1_scaffold_0000654:27000-32000	29	29
LG3:99548000-99549000	LG3:64496000-64497000	Oreochromis_mossambicus_EIV1_scaffold_0000830:62000-63000	29	29
LG3:77079000-77080000	LG3:57149000-57153000	Oreochromis_mossambicus_EIV1_scaffold_0000454:94000-113000	29	29
LG3:87265000-87266000	LG3:59018000-59023000	Oreochromis_mossambicus_EIV1_scaffold_0022444:0-3789	29	29
LG0:3455000-3456000	LG5:4150000-4152000	Oreochromis_mossambicus_EIV1_scaffold_0010139:0-7565	29	29
LG16:4021000-4022000	LG16:4155000-4158000	Oreochromis_mossambicus_EIV1_scaffold_0000957:50000-52000	29	29
LG3:68424000-68425000	LG3:54666000-54667000	Oreochromis_mossambicus_EIV1_scaffold_0026823:0-2000	29	29
LG3:72005000-72006000	LG3:60030000-60042000	Oreochromis_mossambicus_EIV1_scaffold_0020746:0-4000	29	29
LG3:67151000-67152000	LG3:52947000-52949000	Oreochromis_mossambicus_EIV1_scaffold_0018590:0-2000	29	29
LG3:63602000-63603000	LG6:9902000-9904000	Oreochromis_mossambicus_EIV1_scaffold_0000756:13000-25000	29	29
LG3:25480000-25481000	LG1:38198000-38202000	Oreochromis_mossambicus_EIV1_scaffold_0000096:1288000-1293000	28	28
LG3:76504000-76505000	LG3:77338000-77339000	Oreochromis_mossambicus_EIV1_scaffold_0014883:4000-5788	28	28
LG13:8334000-8335000	LG11:35404000-35408000	Oreochromis_mossambicus_EIV1_scaffold_0005593:1000-7000	28	28
LG6:14048000-14049000	LG6:28626000-28637000	Oreochromis_mossambicus_EIV1_scaffold_0000014:591000-599000	28	28
LG3:68407000-68408000	LG3:54666000-54667000	Oreochromis_mossambicus_EIV1_scaffold_0026823:0-2000	28	28
LG3:78952000-78953000	LG3:70280000-70284000	Oreochromis_mossambicus_EIV1_scaffold_0040577:0-1000	28	28
LG15:45020000-45021000	MKQE02001124.1:63000-64000	Oreochromis_mossambicus_EIV1_scaffold_0001844:16000-18000	28	28
LG4:388000-389000	LG4:2550000-2558000	Oreochromis_mossambicus_EIV1_scaffold_0006621:0-2000	28	28
LG8:21690000-21691000	LG8:21064000-21085000	Oreochromis_mossambicus_EIV1_scaffold_0001284:14000-22000	28	28
LG3:48210000-48211000	LG3:36774000-36777000	Oreochromis_mossambicus_EIV1_scaffold_0000351:327000-328000	27	27
LG0:11930000-11931000	LG3:34275000-34277000	Oreochromis_mossambicus_EIV1_scaffold_0000394:21000-23000	27	27
LG3:48624000-48625000	LG3:26667000-26668000	Oreochromis_mossambicus_EIV1_scaffold_0023347:1000-3000	27	27
LG0:4381000-4382000	LG23:39460000-39466000	Oreochromis_mossambicus_EIV1_scaffold_0003862:3000-4000	27	27
LG18:34451000-34452000	LG18:31422000-31423000	Oreochromis_mossambicus_EIV1_scaffold_0000356:92000-94000	27	27
LG3:87268000-87269000	LG3:59018000-59023000	Oreochromis_mossambicus_EIV1_scaffold_0022444:0-3789	27	27
LG19:828000-829000	LG18:4251000-4257000	Oreochromis_mossambicus_EIV1_scaffold_0000281:397000-398000	27	27
LG0:28702000-28703000	LG19:30132000-30144000	Oreochromis_mossambicus_EIV1_scaffold_0000220:315000-325000	27	27
LG23:21556000-21557000	LG23:20190000-20191000	Oreochromis_mossambicus_EIV1_scaffold_0000017:4963000-4964000	27	27
LG3:67148000-67149000	LG3:52947000-52949000	Oreochromis_mossambicus_EIV1_scaffold_0018590:0-2000	27	27
LG0:384000-385000	LG23:9461000-9463000	Oreochromis_mossambicus_EIV1_scaffold_0000372:341000-342000	26	26
LG3:86838000-86839000	LG3:63979000-63981000	Oreochromis_mossambicus_EIV1_scaffold_0013131:4000-5000	26	26
LG2:11869000-11870000	LG8:6505000-6507000	Oreochromis_mossambicus_EIV1_scaffold_0008311:4000-7000	26	26
LG18:32775000-32776000	MKQE02000104.1:195000-197000	Oreochromis_mossambicus_EIV1_scaffold_0005491:4000-11643	26	26
LG3:68432000-68433000	LG3:76900000-76901000	Oreochromis_mossambicus_EIV1_scaffold_0026823:0-2000	26	26
LG0:4387000-4388000	LG1:8071000-8072000	Oreochromis_mossambicus_EIV1_scaffold_0012658:2000-4000	26	26
LG18:21096000-21097000	LG18:19339000-19343000	Oreochromis_mossambicus_EIV1_scaffold_0024547:3000-3430	26	26
LG3:116429000-116430000	LG3:58838000-58855000	Oreochromis_mossambicus_EIV1_scaffold_0032868:0-2322	26	26
LG7:45989000-45990000	LG7:45316000-45317000	Oreochromis_mossambicus_EIV1_scaffold_0000007:47000-49000	26	26
LG0:20335000-20336000	LG23:26273000-26275000	Oreochromis_mossambicus_EIV1_scaffold_0015395:0-2000	26	26
LG3:60602000-60603000	LG17:28713000-28717000	Oreochromis_mossambicus_EIV1_scaffold_0000202:933000-934000	26	26
LG0:8533000-8534000	LG13:705000-706000	Oreochromis_mossambicus_EIV1_scaffold_0002848:7000-8000	26	26
LG12:19394000-19395000	LG12:17183000-17185000	Oreochromis_mossambicus_EIV1_scaffold_0000005:6752000-6757000	26	26
LG3:63854000-63855000	LG3:47056000-47064000	Oreochromis_mossambicus_EIV1_scaffold_0002245:17000-18000	26	26
LG3:64689000-64690000	LG9:386000-388000	Oreochromis_mossambicus_EIV1_scaffold_0000242:26000-35000	26	26
LG3:61134000-61135000	LG18:35140000-35141000	Oreochromis_mossambicus_EIV1_scaffold_0000510:8000-13000	26	26
LG3:62333000-62334000	LG6:6398000-6404000	Oreochromis_mossambicus_EIV1_scaffold_0000531:36000-37000	26	26
LG3:100564000-100565000	LG8:9298000-9305000	Oreochromis_mossambicus_EIV1_scaffold_0001027:11000-12000	25	25
LG0:4832000-4833000	MKQE02000241.1:820000-823000	Oreochromis_mossambicus_EIV1_scaffold_0001127:39000-47000	25	25
LG6:32214000-32215000	LG3:50960000-50965000	Oreochromis_mossambicus_EIV1_scaffold_0018633:0-4669	25	25
LG3:73790000-73791000	LG6:2637000-2638000	Oreochromis_mossambicus_EIV1_scaffold_0000442:23000-26000	25	25
LG3:93042000-93043000	LG3:76156000-76169000	Oreochromis_mossambicus_EIV1_scaffold_0000335:336000-339000	25	25
LG0:11329000-11330000	LG20:17228000-17233000	Oreochromis_mossambicus_EIV1_scaffold_0002845:1000-2000	25	25
LG3:97894000-97895000	LG3:33476000-33483000	Oreochromis_mossambicus_EIV1_scaffold_0000113:1706000-1711000	25	25
LG0:6037000-6038000	MKQE02001858.1:143000-145000	Oreochromis_mossambicus_EIV1_scaffold_0006077:4000-7000	25	25
LG3:106515000-106516000	LG18:19517000-19518000	Oreochromis_mossambicus_EIV1_scaffold_0005632:9000-11000	25	25
LG3:99777000-99778000	LG11:3298000-3302000	Oreochromis_mossambicus_EIV1_scaffold_0005529:4000-9000	25	25
LG0:10229000-10230000	LG11:16772000-16777000	Oreochromis_mossambicus_EIV1_scaffold_0002162:5000-10000	25	25
LG13:8315000-8316000	LG3:21250000-21252000	Oreochromis_mossambicus_EIV1_scaffold_0000925:22000-23000	25	25
LG3:60450000-60451000	LG14:36536000-36537000	Oreochromis_mossambicus_EIV1_scaffold_0000041:2395000-2398000	25	25
LG0:4435000-4436000	LG15:39492000-39496000	Oreochromis_mossambicus_EIV1_scaffold_0005816:6000-11000	25	25
LG0:5881000-5882000	LG3:293000-304000	Oreochromis_mossambicus_EIV1_scaffold_0005757:3000-11000	25	25
LG0:3753000-3754000	LG18:31441000-31447000	Oreochromis_mossambicus_EIV1_scaffold_0000356:119000-123000	24	24
LG3:62480000-62481000	LG10:21691000-21696000	Oreochromis_mossambicus_EIV1_scaffold_0000373:189000-190000	24	24
LG20:5473000-5474000	LG20:5703000-5704000	Oreochromis_mossambicus_EIV1_scaffold_0010363:1000-3000	24	24
LG3:44011000-44012000	LG23:20508000-20511000	Oreochromis_mossambicus_EIV1_scaffold_0016128:0-2000	24	24
LG3:112984000-112985000	LG5:550000-555000	Oreochromis_mossambicus_EIV1_scaffold_0001126:11000-14000	24	24
LG0:14654000-14655000	LG20:34625000-34626000	Oreochromis_mossambicus_EIV1_scaffold_0000262:19000-21000	24	24
LG0:1913000-1914000	MKQE02001350.1:95000-101000	Oreochromis_mossambicus_EIV1_scaffold_0027564:1000-2000	24	24
LG3:79861000-79862000	LG3:70077000-70081000	Oreochromis_mossambicus_EIV1_scaffold_0005873:0-1000	24	24
LG3:65855000-65856000	MKQE02000388.1:83000-85000	Oreochromis_mossambicus_EIV1_scaffold_0000757:45000-48000	24	24
LG6:14044000-14045000	LG6:28626000-28637000	Oreochromis_mossambicus_EIV1_scaffold_0000014:591000-599000	24	24
LG3:70213000-70214000	LG7:24603000-24605000	Oreochromis_mossambicus_EIV1_scaffold_0000108:1053000-1057000	24	24
LG18:32754000-32755000	LG12:25263000-25273000	Oreochromis_mossambicus_EIV1_scaffold_0000122:1006000-1014000	24	24
LG0:11046000-11047000	LG19:30274000-30277000	Oreochromis_mossambicus_EIV1_scaffold_0000452:67000-69000	24	24
LG3:98307000-98308000	MKQE02001204.1:119000-121000	Oreochromis_mossambicus_EIV1_scaffold_0015852:0-3000	24	24
LG0:11225000-11226000	LG16:10390000-10393000	Oreochromis_mossambicus_EIV1_scaffold_0000424:141000-142000	24	24
LG3:79907000-79908000	LG22:4417000-4422000	Oreochromis_mossambicus_EIV1_scaffold_0000149:150000-151000	23	23
LG3:98301000-98302000	LG3:64559000-64560000	Oreochromis_mossambicus_EIV1_scaffold_0000651:88000-100000	23	23
LG0:4129000-4130000	LG13:34523000-34526000	Oreochromis_mossambicus_EIV1_scaffold_0000637:111000-115000	23	23
LG3:74447000-74448000	LG3:54245000-54246000	Oreochromis_mossambicus_EIV1_scaffold_0019670:2000-4000	23	23
LG0:14480000-14481000	LG3:4677000-4679000	Oreochromis_mossambicus_EIV1_scaffold_0001091:12000-13000	23	23
LG3:100071000-100072000	LG12:7359000-7360000	Oreochromis_mossambicus_EIV1_scaffold_0025517:1000-3000	23	23
LG0:2310000-2311000	LG7:36098000-36099000	Oreochromis_mossambicus_EIV1_scaffold_0003196:5000-9000	23	23
LG13:8367000-8368000	LG23:8252000-8258000	Oreochromis_mossambicus_EIV1_scaffold_0001403:31000-32000	23	23
LG3:61341000-61342000	LG3:48454000-48455000	Oreochromis_mossambicus_EIV1_scaffold_0009166:0-2000	23	23
LG3:93176000-93177000	LG3:76062000-76063000	Oreochromis_mossambicus_EIV1_scaffold_0005590:9000-11000	22	22
LG3:87043000-87044000	LG18:188000-192000	Oreochromis_mossambicus_EIV1_scaffold_0000505:2000-11000	22	22
LG3:91213000-91214000	LG3:971000-977000	Oreochromis_mossambicus_EIV1_scaffold_0028751:0-2828	22	22
LG3:62186000-62187000	LG3:49402000-49409000	Oreochromis_mossambicus_EIV1_scaffold_0000373:234000-242000	22	22
LG3:3545000-3546000	LG3:2498000-2520000	Oreochromis_mossambicus_EIV1_scaffold_0000095:1858000-1865000	22	22
LG4:11820000-11821000	LG4:9214000-9215000	Oreochromis_mossambicus_EIV1_scaffold_0000048:2906000-2910000	22	22
LG4:2124000-2125000	LG4:83000-88000	Oreochromis_mossambicus_EIV1_scaffold_0001210:20000-29000	22	22
LG0:16516000-16517000	LG17:27980000-27982000	Oreochromis_mossambicus_EIV1_scaffold_0000198:1022000-1023000	21	21
LG0:3903000-3904000	MKQE02000425.1:141000-143000	Oreochromis_mossambicus_EIV1_scaffold_0000609:79000-81000	21	21
LG3:3279000-3280000	LG3:1844000-1846000	Oreochromis_mossambicus_EIV1_scaffold_0005876:2000-8000	21	21
LG3:111573000-111574000	LG10:7132000-7134000	Oreochromis_mossambicus_EIV1_scaffold_0000489:29000-32000	21	21
LG3:1177000-1178000	LG3:46296000-46301000	Oreochromis_mossambicus_EIV1_scaffold_0000177:609000-614000	21	21
LG0:490000-491000	LG3:26385000-26388000	Oreochromis_mossambicus_EIV1_scaffold_0000163:222000-224000	21	21
LG0:34859000-34860000	LG10:29281000-29285000	Oreochromis_mossambicus_EIV1_scaffold_0000087:1735000-1739000	21	21
LG3:106463000-106464000	MKQE02000213.1:173000-178000	Oreochromis_mossambicus_EIV1_scaffold_0000595:26000-31000	21	21
LG0:9056000-9057000	LG3:82232000-82233000	Oreochromis_mossambicus_EIV1_scaffold_0017467:3000-4000	21	21
LG3:71003000-71004000	LG17:30851000-30853000	Oreochromis_mossambicus_EIV1_scaffold_0021365:1000-4000	20	20
LG3:65690000-65691000	LG3:51758000-51766000	Oreochromis_mossambicus_EIV1_scaffold_0000231:784000-789000	20	20
LG18:32746000-32747000	MKQE02000311.1:114000-116000	Oreochromis_mossambicus_EIV1_scaffold_0020513:0-2000	20	20
LG3:59896000-59897000	LG10:5950000-5953000	Oreochromis_mossambicus_EIV1_scaffold_0007155:3000-8000	20	20
LG18:32961000-32962000	LG18:30112000-30120000	Oreochromis_mossambicus_EIV1_scaffold_0023233:1000-3651	20	20
LG3:67885000-67886000	LG3:54460000-54468000	Oreochromis_mossambicus_EIV1_scaffold_0005596:10000-11000	20	20
LG3:2267000-2268000	MKQE02001513.1:170000-184000	Oreochromis_mossambicus_EIV1_scaffold_0038241:0-1717	20	20
LG0:7640000-7641000	MKQE02000685.1:163000-164000	Oreochromis_mossambicus_EIV1_scaffold_0002489:8000-18000	19	19
LG6:31130000-31131000	MKQE02002449.1:18000-26000	Oreochromis_mossambicus_EIV1_scaffold_0000033:77000-79000	19	19
LG3:107562000-107563000	LG3:85205000-85210000	Oreochromis_mossambicus_EIV1_scaffold_0006258:5000-6000	19	19
LG18:1261000-1262000	LG18:957000-958000	Oreochromis_mossambicus_EIV1_scaffold_0000470:10000-11000	19	19
LG0:2989000-2990000	LG3:85188000-85202000	Oreochromis_mossambicus_EIV1_scaffold_0000047:1575000-1578000	18	18
LG3:93442000-93443000	LG3:75937000-75938000	Oreochromis_mossambicus_EIV1_scaffold_0019476:0-1000	18	18
LG0:2016000-2017000	LG12:4109000-4112000	Oreochromis_mossambicus_EIV1_scaffold_0001556:10000-13000	18	18
LG3:65223000-65225000	LG3:51660000-51694000	Oreochromis_mossambicus_EIV1_scaffold_0024009:0-3518	34	17
LG0:13266000-13267000	LG8:9566000-9570000	Oreochromis_mossambicus_EIV1_scaffold_0000073:2283000-2284000	17	17
LG0:4413000-4414000	LG20:29173000-29175000	Oreochromis_mossambicus_EIV1_scaffold_0000375:90000-91000	17	17
LG3:59795000-59796000	LG22:1159000-1160000	Oreochromis_mossambicus_EIV1_scaffold_0016492:1000-3000	17	17
LG14:644000-646000	LG14:769000-772000	Oreochromis_mossambicus_EIV1_scaffold_0000212:422000-423000	33	16.5
LG3:61630000-61632000	LG3:48701000-48706000	Oreochromis_mossambicus_EIV1_scaffold_0000455:4000-9000	33	16.5
LG23:4811000-4813000	LG23:668000-672000	Oreochromis_mossambicus_EIV1_scaffold_0000341:398000-408000	33	16.5
LG18:35788000-35790000	LG18:33287000-33288000	Oreochromis_mossambicus_EIV1_scaffold_0000157:984000-987000	33	16.5
LG18:36333000-36335000	LG8:13211000-13215000	Oreochromis_mossambicus_EIV1_scaffold_0032451:1000-2383	32	16
LG0:14174000-14175000	LG14:22277000-22281000	Oreochromis_mossambicus_EIV1_scaffold_0003897:0-1000	16	16
LG0:10007000-10008000	LG3:62962000-62970000	Oreochromis_mossambicus_EIV1_scaffold_0003556:6000-16191	16	16
LG5:40334000-40336000	LG5:39147000-39149000	Oreochromis_mossambicus_EIV1_scaffold_0000511:30000-33000	32	16
LG5:30598000-30600000	LG14:38306000-38311000	Oreochromis_mossambicus_EIV1_scaffold_0000857:31000-33000	32	16
LG3:88255000-88257000	LG3:79734000-79739000	Oreochromis_mossambicus_EIV1_scaffold_0020873:0-3000	32	16
LG3:90530000-90532000	MKQE02002456.1:96000-105000	Oreochromis_mossambicus_EIV1_scaffold_0000056:1477000-1485000	32	16
LG18:36258000-36260000	LG18:33797000-33801000	Oreochromis_mossambicus_EIV1_scaffold_0030875:0-1000	31	15.5
LG3:102514000-102516000	MKQE02000391.1:24000-36000	Oreochromis_mossambicus_EIV1_scaffold_0005083:1000-12000	31	15.5
LG0:9855000-9857000	LG17:37232000-37237000	Oreochromis_mossambicus_EIV1_scaffold_0001279:32000-36000	31	15.5
LG3:90749000-90751000	MKQE02000095.1:867000-872000	Oreochromis_mossambicus_EIV1_scaffold_0017067:1000-5116	30	15
LG0:3023000-3025000	LG13:27535000-27536000	Oreochromis_mossambicus_EIV1_scaffold_0000362:369000-371000	30	15
LG3:73445000-73447000	MKQE02000416.1:175000-193000	Oreochromis_mossambicus_EIV1_scaffold_0032382:0-2393	30	15
LG4:1528000-1530000	MKQE02002072.1:100000-106000	Oreochromis_mossambicus_EIV1_scaffold_0000348:91000-93000	30	15
LG0:14210000-14212000	LG3:56908000-56910000	Oreochromis_mossambicus_EIV1_scaffold_0000554:121000-122000	30	15
LG9:31938000-31940000	MKQE02000249.1:180000-188000	Oreochromis_mossambicus_EIV1_scaffold_0029754:1000-2000	30	15
LG3:68427000-68429000	LG3:54666000-54667000	Oreochromis_mossambicus_EIV1_scaffold_0026823:0-2000	30	15
LG0:13263000-13264000	LG3:58048000-58050000	Oreochromis_mossambicus_EIV1_scaffold_0000740:29000-32000	15	15
LG22:1061000-1063000	LG22:2074000-2078000	Oreochromis_mossambicus_EIV1_scaffold_0000096:502000-506000	30	15
LG3:46729000-46731000	LG3:34015000-34019000	Oreochromis_mossambicus_EIV1_scaffold_0001995:9000-13000	29	14.5
LG3:115643000-115645000	LG5:38926000-38934000	Oreochromis_mossambicus_EIV1_scaffold_0011762:0-1000	29	14.5
LG12:34182000-34184000	LG12:31987000-31988000	Oreochromis_mossambicus_EIV1_scaffold_0000194:632000-633000	29	14.5
LG3:61139000-61141000	LG3:48093000-48095000	Oreochromis_mossambicus_EIV1_scaffold_0000641:71000-73000	29	14.5
LG4:392000-394000	LG4:2550000-2558000	Oreochromis_mossambicus_EIV1_scaffold_0004467:0-1000	29	14.5
LG3:65376000-65378000	LG3:51702000-51709000	Oreochromis_mossambicus_EIV1_scaffold_0004326:5000-13000	29	14.5
LG3:92935000-92937000	LG15:25999000-26003000	Oreochromis_mossambicus_EIV1_scaffold_0037682:0-1776	29	14.5
LG5:30594000-30596000	LG14:38306000-38311000	Oreochromis_mossambicus_EIV1_scaffold_0000857:31000-33000	29	14.5
LG11:18937000-18939000	LG20:4176000-4180000	Oreochromis_mossambicus_EIV1_scaffold_0000551:12000-17000	29	14.5
LG3:27648000-27650000	MKQE02000530.1:415000-427000	Oreochromis_mossambicus_EIV1_scaffold_0000599:5000-7000	29	14.5
LG3:106921000-106923000	LG16:4684000-4686000	Oreochromis_mossambicus_EIV1_scaffold_0000087:2079000-2081000	28	14
LG3:65165000-65167000	LG3:51758000-51766000	Oreochromis_mossambicus_EIV1_scaffold_0000231:784000-789000	28	14
LG4:24184000-24186000	LG4:21630000-21633000	Oreochromis_mossambicus_EIV1_scaffold_0000512:169000-171000	28	14
LG3:23958000-23960000	LG3:16077000-16085000	Oreochromis_mossambicus_EIV1_scaffold_0001374:35000-39000	28	14
LG0:16569000-16571000	LG23:16334000-16335000	Oreochromis_mossambicus_EIV1_scaffold_0011866:0-3000	28	14
LG3:3284000-3286000	LG3:1844000-1846000	Oreochromis_mossambicus_EIV1_scaffold_0000039:2790000-2791000	28	14
LG3:95389000-95391000	LG12:35821000-35822000	Oreochromis_mossambicus_EIV1_scaffold_0040235:0-1550	28	14
LG0:46449000-46451000	MKQE02001143.1:305000-316000	Oreochromis_mossambicus_EIV1_scaffold_0029636:0-2723	28	14
LG9:32584000-32586000	LG9:7237000-7238000	Oreochromis_mossambicus_EIV1_scaffold_0000735:7000-15000	28	14
LG13:8320000-8322000	LG5:15923000-15925000	Oreochromis_mossambicus_EIV1_scaffold_0000016:3985000-3990000	28	14
LG0:1863000-1865000	LG3:79331000-79333000	Oreochromis_mossambicus_EIV1_scaffold_0010611:4000-6000	27	13.5
LG10:32477000-32479000	MKQE02001143.1:8000-22000	Oreochromis_mossambicus_EIV1_scaffold_0002609:5000-6000	27	13.5
LG3:5495000-5497000	LG4:18148000-18152000	Oreochromis_mossambicus_EIV1_scaffold_0011275:2000-7009	27	13.5
LG0:20355000-20357000	LG11:3661000-3662000	Oreochromis_mossambicus_EIV1_scaffold_0000430:209000-210000	27	13.5
LG3:113005000-113007000	MKQE02000602.1:4000-10000	Oreochromis_mossambicus_EIV1_scaffold_0000995:35000-41000	27	13.5
LG0:17212000-17214000	LG18:36060000-36062000	Oreochromis_mossambicus_EIV1_scaffold_0000407:203000-205000	27	13.5
LG3:53173000-53175000	LG16:35608000-35609000	Oreochromis_mossambicus_EIV1_scaffold_0018296:4000-4762	27	13.5
LG3:91216000-91218000	LG3:971000-977000	Oreochromis_mossambicus_EIV1_scaffold_0022527:0-3773	27	13.5
LG9:32538000-32540000	LG3:56052000-56053000	Oreochromis_mossambicus_EIV1_scaffold_0050752:0-1000	27	13.5
LG3:3219000-3220000	LG3:67466000-67477000	Oreochromis_mossambicus_EIV1_scaffold_0000211:512000-513000	13	13
LG14:18173000-18175000	LG14:16890000-16891000	Oreochromis_mossambicus_EIV1_scaffold_0010732:5000-6000	26	13
LG3:82363000-82365000	LG19:2109000-2111000	Oreochromis_mossambicus_EIV1_scaffold_0000411:146000-148000	26	13
LG3:78934000-78936000	LG10:34603000-34605000	Oreochromis_mossambicus_EIV1_scaffold_0013788:0-2000	26	13
LG3:104345000-104347000	LG8:21482000-21485000	Oreochromis_mossambicus_EIV1_scaffold_0000566:70000-72000	26	13
LG20:27987000-27989000	LG1:13885000-13888000	Oreochromis_mossambicus_EIV1_scaffold_0000030:1769000-1773000	26	13
LG4:860000-862000	LG4:2105000-2108000	Oreochromis_mossambicus_EIV1_scaffold_0000310:216000-219000	26	13
LG0:4431000-4433000	LG15:39492000-39496000	Oreochromis_mossambicus_EIV1_scaffold_0005816:6000-11000	26	13
LG3:101263000-101265000	MKQE02000795.1:136000-139000	Oreochromis_mossambicus_EIV1_scaffold_0002988:6000-7000	25	12.5
LG0:4149000-4151000	MKQE02000209.1:365000-368000	Oreochromis_mossambicus_EIV1_scaffold_0018041:2000-3000	25	12.5
LG0:20220000-20222000	LG3:58976000-58977000	Oreochromis_mossambicus_EIV1_scaffold_0000490:193000-196000	25	12.5
LG18:32934000-32936000	LG18:30208000-30235000	Oreochromis_mossambicus_EIV1_scaffold_0034147:0-2000	25	12.5
LG18:21768000-21770000	LG18:20043000-20045000	Oreochromis_mossambicus_EIV1_scaffold_0011753:0-3000	24	12
LG3:62470000-62473000	LG3:49516000-49522000	Oreochromis_mossambicus_EIV1_scaffold_0000373:192000-195000	36	12
LG0:15909000-15911000	LG3:26065000-26066000	Oreochromis_mossambicus_EIV1_scaffold_0000557:119000-123000	24	12
LG3:81060000-81062000	LG3:57005000-57008000	Oreochromis_mossambicus_EIV1_scaffold_0044058:0-1324	24	12
LG19:6408000-6411000	LG19:26071000-26079000	Oreochromis_mossambicus_EIV1_scaffold_0000008:7419000-7427000	36	12
LG5:4133000-4135000	LG10:32521000-32524000	Oreochromis_mossambicus_EIV1_scaffold_0000941:37000-42000	23	11.5
LG3:108719000-108721000	LG22:31894000-31896000	Oreochromis_mossambicus_EIV1_scaffold_0007494:3000-4000	23	11.5
LG0:10302000-10304000	LG12:13107000-13111000	Oreochromis_mossambicus_EIV1_scaffold_0000682:7000-18000	23	11.5
LG3:59365000-59367000	LG3:45321000-45322000	Oreochromis_mossambicus_EIV1_scaffold_0009917:1000-7000	23	11.5
LG3:100425000-100427000	LG3:67466000-67477000	Oreochromis_mossambicus_EIV1_scaffold_0000037:3699000-3700000	23	11.5
LG10:39965000-39968000	LG10:94000-97000	Oreochromis_mossambicus_EIV1_scaffold_0000061:3241000-3242000	34	11.3333
LG3:60597000-60600000	LG17:28713000-28717000	Oreochromis_mossambicus_EIV1_scaffold_0000834:59000-65000	34	11.3333
LG1:26861000-26863000	LG6:6788000-6790000	Oreochromis_mossambicus_EIV1_scaffold_0000329:418000-421000	22	11
LG0:11532000-11533000	LG4:19429000-19437000	Oreochromis_mossambicus_EIV1_scaffold_0007905:0-5000	11	11
LG19:17124000-17127000	LG19:15282000-15300000	Oreochromis_mossambicus_EIV1_scaffold_0000291:22000-24000	33	11
LG3:97999000-98002000	MKQE02000540.1:32000-33000	Oreochromis_mossambicus_EIV1_scaffold_0048513:0-1000	33	11
LG3:40482000-40485000	LG20:9662000-9666000	Oreochromis_mossambicus_EIV1_scaffold_0000144:1468000-1476000	32	10.6667
LG5:40329000-40332000	LG5:39147000-39149000	Oreochromis_mossambicus_EIV1_scaffold_0000511:30000-33000	32	10.6667
LG2:11814000-11817000	LG2:24872000-24875000	Oreochromis_mossambicus_EIV1_scaffold_0000446:189000-192000	32	10.6667
LG12:15623000-15626000	LG12:13272000-13275000	Oreochromis_mossambicus_EIV1_scaffold_0000005:3228000-3234000	32	10.6667
LG3:72546000-72549000	LG3:60367000-60377000	Oreochromis_mossambicus_EIV1_scaffold_0000657:91000-94000	32	10.6667
LG12:33195000-33197000	LG12:30822000-30836000	Oreochromis_mossambicus_EIV1_scaffold_0031104:2000-2549	21	10.5
LG0:10349000-10351000	LG3:26044000-26045000	Oreochromis_mossambicus_EIV1_scaffold_0000268:165000-166000	21	10.5
LG3:100468000-100470000	LG3:63684000-63686000	Oreochromis_mossambicus_EIV1_scaffold_0000781:12000-14000	21	10.5
LG0:10928000-10930000	LG22:37977000-37981000	Oreochromis_mossambicus_EIV1_scaffold_0001173:27000-28000	21	10.5
LG0:1638000-1640000	LG3:16684000-16685000	Oreochromis_mossambicus_EIV1_scaffold_0017057:3000-5000	21	10.5
LG12:19351000-19354000	LG12:17027000-17028000	Oreochromis_mossambicus_EIV1_scaffold_0000005:6649000-6654000	31	10.3333
LG0:4706000-4709000	MKQE02000530.1:85000-88000	Oreochromis_mossambicus_EIV1_scaffold_0001236:27000-29000	31	10.3333
LG3:67686000-67689000	MKQE02001591.1:29000-37000	Oreochromis_mossambicus_EIV1_scaffold_0000205:624000-625000	31	10.3333
LG7:13217000-13220000	LG7:12750000-12760000	Oreochromis_mossambicus_EIV1_scaffold_0005060:8000-12382	31	10.3333
LG3:74987000-74990000	MKQE02000538.1:22000-23000	Oreochromis_mossambicus_EIV1_scaffold_0000657:91000-94000	31	10.3333
LG3:64300000-64303000	LG3:50539000-50541000	Oreochromis_mossambicus_EIV1_scaffold_0010616:6000-7318	31	10.3333
LG3:40475000-40478000	LG20:9662000-9666000	Oreochromis_mossambicus_EIV1_scaffold_0000144:1468000-1476000	31	10.3333
LG23:14033000-14036000	LG23:13310000-13314000	Oreochromis_mossambicus_EIV1_scaffold_0036543:0-1898	31	10.3333
LG20:27716000-27719000	LG20:27575000-27583000	Oreochromis_mossambicus_EIV1_scaffold_0042505:0-1412	31	10.3333
LG20:2792000-2795000	LG20:2588000-2590000	Oreochromis_mossambicus_EIV1_scaffold_0000189:570000-573000	30	10
LG5:4939000-4942000	LG5:5557000-5560000	Oreochromis_mossambicus_EIV1_scaffold_0000029:4834000-4837000	30	10
LG0:12697000-12699000	MKQE02000100.1:50000-57000	Oreochromis_mossambicus_EIV1_scaffold_0000584:8000-17000	20	10
LG13:3508000-3510000	LG13:3525000-3527000	Oreochromis_mossambicus_EIV1_scaffold_0002403:8000-10000	20	10
LG18:21762000-21765000	LG18:19993000-19997000	Oreochromis_mossambicus_EIV1_scaffold_0042822:0-1394	30	10
LG0:1576000-1577000	LG16:24484000-24487000	Oreochromis_mossambicus_EIV1_scaffold_0000331:326000-327000	10	10
LG3:100518000-100521000	LG3:61920000-61922000	Oreochromis_mossambicus_EIV1_scaffold_0004681:3000-4000	30	10
LG3:116009000-116011000	LG3:83845000-83851000	Oreochromis_mossambicus_EIV1_scaffold_0009999:1000-3000	20	10
LG3:60392000-60395000	LG3:47995000-47997000	Oreochromis_mossambicus_EIV1_scaffold_0000070:2311000-2313000	30	10
LG6:14783000-14786000	LG6:28098000-28101000	Oreochromis_mossambicus_EIV1_scaffold_0000014:27000-31000	30	10
LG18:37142000-37144000	MKQE02000104.1:69000-78000	Oreochromis_mossambicus_EIV1_scaffold_0018240:0-4775	20	10
LG0:2707000-2710000	LG6:1326000-1330000	Oreochromis_mossambicus_EIV1_scaffold_0036031:0-1949	30	10
LG3:75484000-75487000	LG3:77823000-77830000	Oreochromis_mossambicus_EIV1_scaffold_0002147:24000-25107	30	10
LG0:11887000-11890000	LG3:53800000-53801000	Oreochromis_mossambicus_EIV1_scaffold_0000125:909000-911000	29	9.66667
LG0:13106000-13109000	MKQE02000104.1:180000-181000	Oreochromis_mossambicus_EIV1_scaffold_0003029:13000-15000	29	9.66667
LG3:96294000-96297000	LG3:76751000-76752000	Oreochromis_mossambicus_EIV1_scaffold_0003691:10000-13000	29	9.66667
LG15:29781000-29784000	LG15:26021000-26025000	Oreochromis_mossambicus_EIV1_scaffold_0000259:51000-54000	29	9.66667
LG3:80349000-80352000	LG15:14709000-14711000	Oreochromis_mossambicus_EIV1_scaffold_0001871:6000-7000	29	9.66667
LG3:82453000-82456000	LG3:67958000-67962000	Oreochromis_mossambicus_EIV1_scaffold_0013592:0-4000	29	9.66667
LG3:88070000-88073000	LG3:4038000-4039000	Oreochromis_mossambicus_EIV1_scaffold_0000715:102000-104000	29	9.66667
LG3:87036000-87039000	LG3:20981000-20984000	Oreochromis_mossambicus_EIV1_scaffold_0001107:17000-19000	29	9.66667
LG3:63916000-63919000	LG3:50257000-50258000	Oreochromis_mossambicus_EIV1_scaffold_0000121:2000-4000	29	9.66667
LG14:7692000-7695000	LG14:1387000-1388000	Oreochromis_mossambicus_EIV1_scaffold_0000099:39000-42000	29	9.66667
LG3:3215000-3217000	LG3:67466000-67477000	Oreochromis_mossambicus_EIV1_scaffold_0000211:512000-513000	19	9.5
LG0:12675000-12677000	MKQE02000100.1:50000-57000	Oreochromis_mossambicus_EIV1_scaffold_0022717:3000-3743	19	9.5
LG3:95905000-95907000	MKQE02000226.1:693000-694000	Oreochromis_mossambicus_EIV1_scaffold_0000781:12000-14000	19	9.5
LG0:19614000-19616000	LG3:67879000-67885000	Oreochromis_mossambicus_EIV1_scaffold_0032676:1000-2000	19	9.5
LG0:13316000-13318000	LG22:11642000-11644000	Oreochromis_mossambicus_EIV1_scaffold_0000191:309000-310000	19	9.5
LG3:115324000-115327000	LG3:83773000-83781000	Oreochromis_mossambicus_EIV1_scaffold_0016712:0-3000	28	9.33333
LG3:71325000-71328000	LG3:59197000-59199000	Oreochromis_mossambicus_EIV1_scaffold_0000657:30000-34000	28	9.33333
LG3:115329000-115332000	LG3:83773000-83781000	Oreochromis_mossambicus_EIV1_scaffold_0016712:0-3000	28	9.33333
LG3:96079000-96082000	LG3:78571000-78573000	Oreochromis_mossambicus_EIV1_scaffold_0000171:63000-65000	28	9.33333
LG3:111080000-111083000	LG3:85968000-85974000	Oreochromis_mossambicus_EIV1_scaffold_0007758:1000-3000	28	9.33333
LG3:113753000-113757000	LG3:31747000-31755000	Oreochromis_mossambicus_EIV1_scaffold_0000491:145000-149000	36	9
LG3:109590000-109594000	LG3:80182000-80188000	Oreochromis_mossambicus_EIV1_scaffold_0000095:91000-97000	36	9
LG0:2972000-2975000	LG17:29892000-29893000	Oreochromis_mossambicus_EIV1_scaffold_0004260:1000-2000	27	9
LG15:34200000-34204000	LG15:30196000-30197000	Oreochromis_mossambicus_EIV1_scaffold_0000113:1293000-1294000	36	9
LG6:34901000-34904000	LG4:30526000-30527000	Oreochromis_mossambicus_EIV1_scaffold_0000095:114000-115000	27	9
LG3:80343000-80346000	LG7:641000-643000	Oreochromis_mossambicus_EIV1_scaffold_0019786:0-1000	27	9
LG16:10516000-10520000	LG16:9799000-9815000	Oreochromis_mossambicus_EIV1_scaffold_0000022:3757000-3769000	35	8.75
LG3:65286000-65290000	LG3:51660000-51694000	Oreochromis_mossambicus_EIV1_scaffold_0024009:0-3518	35	8.75
LG20:5457000-5461000	LG20:5695000-5700000	Oreochromis_mossambicus_EIV1_scaffold_0010363:1000-3000	35	8.75
LG0:9046000-9049000	LG3:46168000-46173000	Oreochromis_mossambicus_EIV1_scaffold_0008082:3000-6000	26	8.66667
LG0:29177000-29180000	LG20:20959000-20960000	Oreochromis_mossambicus_EIV1_scaffold_0003247:6000-8000	26	8.66667
LG3:112998000-113001000	LG3:82466000-82467000	Oreochromis_mossambicus_EIV1_scaffold_0004265:8000-9000	26	8.66667
LG3:36154000-36157000	LG6:7094000-7095000	Oreochromis_mossambicus_EIV1_scaffold_0021941:1000-3000	26	8.66667
LG4:2247000-2250000	MKQE02000394.1:42000-45000	Oreochromis_mossambicus_EIV1_scaffold_0007815:1000-2000	26	8.66667
LG0:12628000-12631000	LG20:3886000-3889000	Oreochromis_mossambicus_EIV1_scaffold_0049373:0-1081	26	8.66667
LG0:11506000-11509000	MKQE02000524.1:40000-41000	Oreochromis_mossambicus_EIV1_scaffold_0000386:61000-64000	26	8.66667
LG0:1653000-1656000	LG23:16598000-16601000	Oreochromis_mossambicus_EIV1_scaffold_0000756:27000-29000	26	8.66667
LG18:28437000-28440000	MKQE02000789.1:132000-133000	Oreochromis_mossambicus_EIV1_scaffold_0002837:8000-11000	26	8.66667
LG3:69151000-69155000	LG3:44620000-44627000	Oreochromis_mossambicus_EIV1_scaffold_0016713:0-5217	34	8.5
LG3:87257000-87260000	LG3:68965000-68969000	Oreochromis_mossambicus_EIV1_scaffold_0001880:17000-18000	25	8.33333
LG6:34884000-34887000	LG3:26396000-26409000	Oreochromis_mossambicus_EIV1_scaffold_0000022:2616000-2618000	25	8.33333
LG3:100809000-100812000	LG3:84389000-84395000	Oreochromis_mossambicus_EIV1_scaffold_0017809:1000-2000	25	8.33333
LG3:70208000-70211000	LG7:24603000-24605000	Oreochromis_mossambicus_EIV1_scaffold_0000108:1053000-1057000	25	8.33333
LG3:1447000-1450000	LG5:39147000-39149000	Oreochromis_mossambicus_EIV1_scaffold_0000451:2000-3000	25	8.33333
LG12:33059000-33063000	LG12:30711000-30715000	Oreochromis_mossambicus_EIV1_scaffold_0000112:1911000-1914000	33	8.25
LG3:116480000-116484000	LG9:33456000-33462000	Oreochromis_mossambicus_EIV1_scaffold_0000563:131000-159000	33	8.25
LG0:4422000-4426000	LG3:50946000-50952000	Oreochromis_mossambicus_EIV1_scaffold_0003126:4000-17000	33	8.25
LG3:73188000-73192000	MKQE02000416.1:317000-321000	Oreochromis_mossambicus_EIV1_scaffold_0043478:0-1000	33	8.25
LG3:104562000-104566000	MKQE02001882.1:519000-522000	Oreochromis_mossambicus_EIV1_scaffold_0000674:57000-63000	32	8
LG0:4314000-4318000	MKQE02000249.1:339000-344000	Oreochromis_mossambicus_EIV1_scaffold_0000611:45000-54000	32	8
LG4:1467000-1471000	MKQE02002072.1:160000-161000	Oreochromis_mossambicus_EIV1_scaffold_0000638:72000-74000	32	8
LG17:22368000-22369000	LG17:16961000-16962000	Oreochromis_mossambicus_EIV1_scaffold_0000450:64000-65000	8	8
LG3:107027000-107031000	LG3:74968000-74980000	Oreochromis_mossambicus_EIV1_scaffold_0000155:554000-559000	32	8
LG4:812000-816000	LG4:2138000-2147000	Oreochromis_mossambicus_EIV1_scaffold_0000448:193000-194000	32	8
LG5:38839000-38843000	LG2:10839000-10845000	Oreochromis_mossambicus_EIV1_scaffold_0000303:294000-299000	32	8
LG0:1579000-1581000	LG15:25985000-25991000	Oreochromis_mossambicus_EIV1_scaffold_0000682:7000-18000	16	8
LG3:85689000-85693000	LG3:62852000-62854000	Oreochromis_mossambicus_EIV1_scaffold_0003001:1000-2000	32	8
LG11:38431000-38435000	LG11:39133000-39134000	Oreochromis_mossambicus_EIV1_scaffold_0000199:962000-963000	32	8
LG3:23977000-23981000	LG3:16077000-16085000	Oreochromis_mossambicus_EIV1_scaffold_0000243:24000-28000	31	7.75
LG3:62630000-62634000	LG3:49665000-49669000	Oreochromis_mossambicus_EIV1_scaffold_0000373:32000-36000	31	7.75
LG3:98608000-98612000	LG3:72719000-72722000	Oreochromis_mossambicus_EIV1_scaffold_0019974:2000-4000	31	7.75
LG4:35958000-35962000	LG4:32848000-32855000	Oreochromis_mossambicus_EIV1_scaffold_0000252:76000-77000	31	7.75
LG1:24352000-24356000	LG1:22562000-22564000	Oreochromis_mossambicus_EIV1_scaffold_0011307:0-6995	31	7.75
LG3:73284000-73288000	MKQE02000416.1:274000-281000	Oreochromis_mossambicus_EIV1_scaffold_0003870:13000-15204	31	7.75
LG3:54601000-54605000	LG14:25512000-25515000	Oreochromis_mossambicus_EIV1_scaffold_0000115:1428000-1432000	31	7.75
LG3:99857000-99861000	LG20:2601000-2604000	Oreochromis_mossambicus_EIV1_scaffold_0000211:442000-443000	31	7.75
LG3:77097000-77100000	LG3:57296000-57302000	Oreochromis_mossambicus_EIV1_scaffold_0000842:16000-18000	23	7.66667
LG3:6713000-6716000	LG7:50772000-50775000	Oreochromis_mossambicus_EIV1_scaffold_0003754:8000-10000	23	7.66667
LG22:17475000-17480000	LG9:6896000-6897000	Oreochromis_mossambicus_EIV1_scaffold_0000017:2483000-2486000	38	7.6
LG3:76962000-76967000	LG3:57382000-57391000	Oreochromis_mossambicus_EIV1_scaffold_0000454:4000-14000	38	7.6
LG18:29353000-29357000	LG9:4372000-4377000	Oreochromis_mossambicus_EIV1_scaffold_0000057:2324000-2327000	30	7.5
LG0:8907000-8911000	LG3:16492000-16497000	Oreochromis_mossambicus_EIV1_scaffold_0000164:1042000-1043000	30	7.5
LG3:111955000-111959000	LG3:83229000-83230000	Oreochromis_mossambicus_EIV1_scaffold_0003770:11000-12000	30	7.5
LG3:100568000-100572000	LG10:33712000-33714000	Oreochromis_mossambicus_EIV1_scaffold_0000357:182000-184000	30	7.5
LG3:98248000-98252000	LG12:28765000-28767000	Oreochromis_mossambicus_EIV1_scaffold_0001448:1000-4000	30	7.5
LG3:1907000-1909000	LG3:502000-510000	Oreochromis_mossambicus_EIV1_scaffold_0028350:1000-2883	15	7.5
LG6:38542000-38546000	LG6:4965000-4967000	Oreochromis_mossambicus_EIV1_scaffold_0000051:1294000-1295000	30	7.5
LG3:116333000-116337000	LG9:27830000-27832000	Oreochromis_mossambicus_EIV1_scaffold_0002442:9000-12000	30	7.5
LG3:78942000-78945000	LG3:71310000-71313000	Oreochromis_mossambicus_EIV1_scaffold_0000671:55000-58000	22	7.33333
LG9:32423000-32427000	LG19:5825000-5830000	Oreochromis_mossambicus_EIV1_scaffold_0025560:0-3269	29	7.25
LG13:8324000-8328000	LG22:35845000-35846000	Oreochromis_mossambicus_EIV1_scaffold_0000122:920000-921000	29	7.25
LG3:45832000-45836000	LG3:38854000-38856000	Oreochromis_mossambicus_EIV1_scaffold_0000955:2000-8000	29	7.25
LG0:13353000-13357000	LG23:5325000-5326000	Oreochromis_mossambicus_EIV1_scaffold_0001717:9000-11000	29	7.25
LG3:88063000-88067000	LG3:61283000-61287000	Oreochromis_mossambicus_EIV1_scaffold_0024845:0-2000	29	7.25
LG6:14208000-14213000	LG6:28610000-28615000	Oreochromis_mossambicus_EIV1_scaffold_0000014:578000-583000	36	7.2
LG0:1537000-1541000	LG15:39437000-39438000	Oreochromis_mossambicus_EIV1_scaffold_0000595:23000-24000	28	7
LG0:6020000-6023000	MKQE02001882.1:170000-173000	Oreochromis_mossambicus_EIV1_scaffold_0000596:3000-5000	21	7
LG9:13383000-13387000	LG9:24897000-24903000	Oreochromis_mossambicus_EIV1_scaffold_0008434:1000-3000	28	7
LG0:3610000-3614000	LG22:3277000-3281000	Oreochromis_mossambicus_EIV1_scaffold_0001884:7000-13000	28	7
LG14:713000-718000	LG14:854000-860000	Oreochromis_mossambicus_EIV1_scaffold_0000212:325000-327000	35	7
LG3:78928000-78932000	MKQE02001966.1:52000-56000	Oreochromis_mossambicus_EIV1_scaffold_0031046:0-2556	28	7
LG15:614000-618000	LG15:606000-607000	Oreochromis_mossambicus_EIV1_scaffold_0000015:441000-442000	28	7
LG18:36286000-36290000	LG14:32771000-32776000	Oreochromis_mossambicus_EIV1_scaffold_0000328:40000-45000	28	7
LG3:107476000-107480000	LG3:85188000-85202000	Oreochromis_mossambicus_EIV1_scaffold_0000442:229000-233000	28	7
LG20:35737000-35741000	LG20:35708000-35711000	Oreochromis_mossambicus_EIV1_scaffold_0012011:0-4000	28	7
LG22:13002000-13006000	LG18:31441000-31447000	Oreochromis_mossambicus_EIV1_scaffold_0000015:2604000-2608000	28	7
LG12:33307000-33310000	LG12:30822000-30836000	Oreochromis_mossambicus_EIV1_scaffold_0026757:0-3000	21	7
LG7:26991000-26996000	LG7:26048000-26052000	Oreochromis_mossambicus_EIV1_scaffold_0000031:4740000-4745000	35	7
LG0:18252000-18256000	MKQE02000465.1:338000-339000	Oreochromis_mossambicus_EIV1_scaffold_0002307:12000-13000	28	7
LG3:70102000-70108000	LG3:55833000-55843000	Oreochromis_mossambicus_EIV1_scaffold_0000667:0-6000	41	6.83333
LG9:7480000-7485000	LG9:34021000-34025000	Oreochromis_mossambicus_EIV1_scaffold_0023668:0-3573	34	6.8
LG6:6208000-6213000	LG6:36199000-36209000	Oreochromis_mossambicus_EIV1_scaffold_0000064:1943000-1955000	34	6.8
LG3:72631000-72636000	LG3:60367000-60377000	Oreochromis_mossambicus_EIV1_scaffold_0000657:83000-86000	34	6.8
LG3:74633000-74638000	LG3:54033000-54044000	Oreochromis_mossambicus_EIV1_scaffold_0004434:10000-13636	34	6.8
LG0:1876000-1880000	LG7:57416000-57419000	Oreochromis_mossambicus_EIV1_scaffold_0015239:0-1000	27	6.75
LG1:14766000-14770000	LG1:12952000-12962000	Oreochromis_mossambicus_EIV1_scaffold_0010794:5000-6000	27	6.75
LG6:17909000-17914000	LG6:31771000-31775000	Oreochromis_mossambicus_EIV1_scaffold_0000014:2966000-2970000	33	6.6
LG3:77121000-77126000	LG3:57157000-57162000	Oreochromis_mossambicus_EIV1_scaffold_0000454:79000-80000	33	6.6
LG6:36902000-36907000	LG6:3573000-3576000	Oreochromis_mossambicus_EIV1_scaffold_0002826:14000-19000	33	6.6
LG6:13065000-13070000	LG6:29581000-29584000	Oreochromis_mossambicus_EIV1_scaffold_0000014:1538000-1549000	33	6.6
LG11:35452000-35457000	LG11:33405000-33415000	Oreochromis_mossambicus_EIV1_scaffold_0000077:2772000-2773000	33	6.6
LG3:116557000-116562000	LG14:4579000-4584000	Oreochromis_mossambicus_EIV1_scaffold_0015319:2000-4000	33	6.6
LG18:8663000-8668000	LG18:7281000-7286000	Oreochromis_mossambicus_EIV1_scaffold_0017333:3000-4000	33	6.6
LG3:53207000-53211000	LG13:65000-66000	Oreochromis_mossambicus_EIV1_scaffold_0000388:96000-101000	26	6.5
LG13:3180000-3184000	LG11:26301000-26303000	Oreochromis_mossambicus_EIV1_scaffold_0000931:2000-4000	26	6.5
LG4:397000-401000	LG4:2520000-2532000	Oreochromis_mossambicus_EIV1_scaffold_0001831:2000-4000	26	6.5
LG3:75462000-75466000	LG3:77823000-77830000	Oreochromis_mossambicus_EIV1_scaffold_0000426:87000-88000	26	6.5
LG0:10152000-10156000	MKQE02000151.1:275000-284000	Oreochromis_mossambicus_EIV1_scaffold_0000589:58000-60000	26	6.5
LG0:14021000-14025000	LG15:25565000-25569000	Oreochromis_mossambicus_EIV1_scaffold_0009608:5000-7840	26	6.5
LG0:11215000-11219000	LG6:40334000-40335000	Oreochromis_mossambicus_EIV1_scaffold_0028121:1000-2916	26	6.5
LG3:61127000-61131000	LG9:14600000-14605000	Oreochromis_mossambicus_EIV1_scaffold_0000641:29000-31000	26	6.5
LG0:2977000-2981000	LG17:29892000-29893000	Oreochromis_mossambicus_EIV1_scaffold_0004260:1000-2000	26	6.5
LG0:19423000-19427000	MKQE02001612.1:895000-896000	Oreochromis_mossambicus_EIV1_scaffold_0000119:631000-633000	26	6.5
LG3:93478000-93482000	LG3:75687000-75691000	Oreochromis_mossambicus_EIV1_scaffold_0001683:28000-32000	26	6.5
LG0:5663000-5667000	MKQE02000413.1:158000-168000	Oreochromis_mossambicus_EIV1_scaffold_0000449:100000-103000	26	6.5
LG23:21636000-21641000	LG23:20275000-20283000	Oreochromis_mossambicus_EIV1_scaffold_0000076:2242000-2247000	32	6.4
LG3:68111000-68116000	LG16:25148000-25154000	Oreochromis_mossambicus_EIV1_scaffold_0001070:42000-48000	32	6.4
LG3:68449000-68454000	LG3:54579000-54582000	Oreochromis_mossambicus_EIV1_scaffold_0010271:1000-3000	32	6.4
LG3:76438000-76443000	LG3:77362000-77367000	Oreochromis_mossambicus_EIV1_scaffold_0000284:340000-341000	32	6.4
LG3:4232000-4237000	LG3:2498000-2520000	Oreochromis_mossambicus_EIV1_scaffold_0030644:0-2598	32	6.4
LG3:67845000-67850000	LG3:54438000-54442000	Oreochromis_mossambicus_EIV1_scaffold_0006859:4000-8000	32	6.4
LG0:8335000-8340000	LG7:35684000-35689000	Oreochromis_mossambicus_EIV1_scaffold_0000562:148000-149000	32	6.4
LG8:24225000-24230000	LG8:23546000-23548000	Oreochromis_mossambicus_EIV1_scaffold_0010434:4000-7411	32	6.4
LG0:546000-551000	LG15:30334000-30339000	Oreochromis_mossambicus_EIV1_scaffold_0000113:1197000-1205000	32	6.4
LG19:2788000-2794000	LG19:29654000-29657000	Oreochromis_mossambicus_EIV1_scaffold_0000220:757000-768000	38	6.33333
LG18:28445000-28449000	LG22:4780000-4781000	Oreochromis_mossambicus_EIV1_scaffold_0015314:0-2000	25	6.25
LG0:9012000-9016000	MKQE02000095.1:707000-715000	Oreochromis_mossambicus_EIV1_scaffold_0000609:66000-69000	25	6.25
LG23:19191000-19195000	LG22:28754000-28757000	Oreochromis_mossambicus_EIV1_scaffold_0017877:3000-4000	25	6.25
LG3:65464000-65468000	MKQE02001523.1:254000-261000	Oreochromis_mossambicus_EIV1_scaffold_0001898:5000-19000	25	6.25
LG3:6707000-6711000	LG7:50772000-50775000	Oreochromis_mossambicus_EIV1_scaffold_0003754:8000-10000	25	6.25
LG0:4524000-4528000	MKQE02002456.1:330000-331000	Oreochromis_mossambicus_EIV1_scaffold_0000689:88000-91000	25	6.25
LG3:4025000-4030000	LG3:2170000-2172000	Oreochromis_mossambicus_EIV1_scaffold_0000402:193000-196000	31	6.2
LG3:86864000-86869000	MKQE02000540.1:104000-105000	Oreochromis_mossambicus_EIV1_scaffold_0007033:1000-3000	31	6.2
LG1:31500000-31506000	LG1:29733000-29740000	Oreochromis_mossambicus_EIV1_scaffold_0000001:4318000-4324000	37	6.16667
LG0:18262000-18267000	MKQE02000465.1:106000-108000	Oreochromis_mossambicus_EIV1_scaffold_0015878:4000-5473	30	6
LG6:18213000-18218000	MKQE02001612.1:271000-274000	Oreochromis_mossambicus_EIV1_scaffold_0022775:1000-3731	30	6
LG5:27127000-27133000	LG5:27353000-27355000	Oreochromis_mossambicus_EIV1_scaffold_0009103:2000-8135	36	6
LG12:19384000-19388000	LG12:17126000-17130000	Oreochromis_mossambicus_EIV1_scaffold_0000005:6705000-6710000	24	6
LG0:28708000-28714000	LG19:30132000-30144000	Oreochromis_mossambicus_EIV1_scaffold_0000220:315000-325000	36	6
LG3:92988000-92993000	LG3:76196000-76200000	Oreochromis_mossambicus_EIV1_scaffold_0015206:3000-5681	30	6
LG3:90521000-90526000	MKQE02000441.1:120000-125000	Oreochromis_mossambicus_EIV1_scaffold_0000738:1000-2000	30	6
LG3:62178000-62184000	LG3:49402000-49409000	Oreochromis_mossambicus_EIV1_scaffold_0000373:234000-242000	36	6
LG18:11410000-11414000	LG4:4289000-4290000	Oreochromis_mossambicus_EIV1_scaffold_0025941:0-3000	24	6
LG0:28535000-28539000	LG3:14679000-14683000	Oreochromis_mossambicus_EIV1_scaffold_0003117:14000-16000	24	6
LG8:21848000-21854000	LG8:21164000-21172000	Oreochromis_mossambicus_EIV1_scaffold_0000013:71000-79000	35	5.83333
LG18:34823000-34828000	LG3:56488000-56497000	Oreochromis_mossambicus_EIV1_scaffold_0000611:45000-54000	29	5.8
LG3:94821000-94826000	LG3:73795000-73796000	Oreochromis_mossambicus_EIV1_scaffold_0000850:70000-71000	29	5.8
LG3:101890000-101895000	LG5:323000-324000	Oreochromis_mossambicus_EIV1_scaffold_0000676:16000-23000	29	5.8
LG3:113318000-113323000	LG16:14052000-14053000	Oreochromis_mossambicus_EIV1_scaffold_0000007:1171000-1178000	29	5.8
LG0:16825000-16829000	MKQE02000095.1:448000-451000	Oreochromis_mossambicus_EIV1_scaffold_0023779:1000-3000	23	5.75
LG0:2400000-2404000	LG13:33880000-33882000	Oreochromis_mossambicus_EIV1_scaffold_0000158:930000-931000	23	5.75
LG0:9182000-9186000	LG16:35476000-35479000	Oreochromis_mossambicus_EIV1_scaffold_0000170:40000-41000	23	5.75
LG0:10041000-10047000	LG3:50946000-50952000	Oreochromis_mossambicus_EIV1_scaffold_0003126:4000-17000	34	5.66667
LG3:99835000-99840000	LG13:34571000-34572000	Oreochromis_mossambicus_EIV1_scaffold_0000032:2929000-2931000	28	5.6
LG3:92041000-92046000	MKQE02000095.1:707000-715000	Oreochromis_mossambicus_EIV1_scaffold_0003732:4000-7000	28	5.6
LG3:80242000-80248000	LG3:69723000-69724000	Oreochromis_mossambicus_EIV1_scaffold_0032558:0-2000	33	5.5
LG0:20586000-20592000	LG3:30900000-30906000	Oreochromis_mossambicus_EIV1_scaffold_0000271:267000-273000	33	5.5
LG0:9859000-9865000	LG3:87089000-87095000	Oreochromis_mossambicus_EIV1_scaffold_0000103:1026000-1027000	33	5.5
LG3:71366000-71368000	LG20:2411000-2414000	Oreochromis_mossambicus_EIV1_scaffold_0015455:4000-5000	11	5.5
LG3:108267000-108273000	MKQE02000530.1:325000-326000	Oreochromis_mossambicus_EIV1_scaffold_0020644:0-4000	33	5.5
LG20:29211000-29217000	LG20:28921000-28924000	Oreochromis_mossambicus_EIV1_scaffold_0000001:6204000-6208000	33	5.5
LG3:27642000-27646000	MKQE02000530.1:415000-427000	Oreochromis_mossambicus_EIV1_scaffold_0000599:5000-7000	22	5.5
LG18:9393000-9399000	LG18:7733000-7734000	Oreochromis_mossambicus_EIV1_scaffold_0013842:0-4000	33	5.5
LG6:1023000-1030000	LG6:41450000-41455000	Oreochromis_mossambicus_EIV1_scaffold_0010478:0-5000	38	5.42857
LG6:41873000-41878000	LG6:9660000-9666000	Oreochromis_mossambicus_EIV1_scaffold_0012196:1000-6671	27	5.4
LG3:103440000-103445000	MKQE02000631.1:318000-327000	Oreochromis_mossambicus_EIV1_scaffold_0001209:15000-18000	27	5.4
LG3:115897000-115902000	LG3:58815000-58827000	Oreochromis_mossambicus_EIV1_scaffold_0018947:4000-4594	27	5.4
LG3:115169000-115175000	LG3:81649000-81650000	Oreochromis_mossambicus_EIV1_scaffold_0000664:31000-33000	32	5.33333
LG7:12762000-12768000	LG17:36713000-36714000	Oreochromis_mossambicus_EIV1_scaffold_0000003:8624000-8637000	32	5.33333
LG3:93167000-93170000	LG3:76062000-76063000	Oreochromis_mossambicus_EIV1_scaffold_0000638:61000-64000	16	5.33333
LG9:32162000-32168000	MKQE02000127.1:102000-116000	Oreochromis_mossambicus_EIV1_scaffold_0038685:0-1678	32	5.33333
LG3:104246000-104252000	LG3:71015000-71017000	Oreochromis_mossambicus_EIV1_scaffold_0004168:6000-7000	32	5.33333
LG3:76611000-76617000	LG3:58056000-58062000	Oreochromis_mossambicus_EIV1_scaffold_0001246:7000-12000	32	5.33333
LG3:82729000-82735000	MKQE02000777.1:33000-43000	Oreochromis_mossambicus_EIV1_scaffold_0000772:32000-36000	32	5.33333
LG22:15007000-15013000	LG10:21832000-21836000	Oreochromis_mossambicus_EIV1_scaffold_0000017:4817000-4818000	32	5.33333
LG9:31076000-31083000	LG9:8263000-8264000	Oreochromis_mossambicus_EIV1_scaffold_0000640:74000-76000	37	5.28571
LG3:112311000-112318000	LG3:83375000-83382000	Oreochromis_mossambicus_EIV1_scaffold_0000639:102000-109000	37	5.28571
LG3:66358000-66365000	LG3:52320000-52327000	Oreochromis_mossambicus_EIV1_scaffold_0029158:1000-2781	37	5.28571
LG5:40319000-40327000	LG5:39128000-39135000	Oreochromis_mossambicus_EIV1_scaffold_0000511:17000-18000	42	5.25
LG3:116433000-116438000	LG3:64270000-64272000	Oreochromis_mossambicus_EIV1_scaffold_0008517:1000-2000	26	5.2
LG12:24398000-24403000	LG6:1660000-1661000	Oreochromis_mossambicus_EIV1_scaffold_0004213:9000-11000	26	5.2
LG0:17077000-17082000	MKQE02001086.1:112000-118000	Oreochromis_mossambicus_EIV1_scaffold_0000078:582000-588000	26	5.2
LG3:95756000-95761000	MKQE02000578.1:341000-343000	Oreochromis_mossambicus_EIV1_scaffold_0022845:0-3722	26	5.2
LG0:4391000-4396000	LG6:8546000-8552000	Oreochromis_mossambicus_EIV1_scaffold_0000670:9000-10000	26	5.2
LG3:83256000-83262000	LG9:6355000-6357000	Oreochromis_mossambicus_EIV1_scaffold_0027203:1000-2000	31	5.16667
LG6:44838000-44844000	LG6:5896000-5902000	Oreochromis_mossambicus_EIV1_scaffold_0000180:667000-668000	31	5.16667
LG14:2718000-2724000	LG14:5567000-5570000	Oreochromis_mossambicus_EIV1_scaffold_0000184:1129000-1134000	31	5.16667
LG2:447000-453000	LG5:37731000-37740000	Oreochromis_mossambicus_EIV1_scaffold_0020173:3000-4278	31	5.16667
LG16:3529000-3536000	LG16:3686000-3692000	Oreochromis_mossambicus_EIV1_scaffold_0000102:2053000-2056000	36	5.14286
LG3:67107000-67114000	LG3:52964000-52975000	Oreochromis_mossambicus_EIV1_scaffold_0027770:0-2960	36	5.14286
LG23:14121000-14128000	LG18:35403000-35405000	Oreochromis_mossambicus_EIV1_scaffold_0000539:154000-155000	36	5.14286
LG15:34944000-34951000	LG15:29450000-29461000	Oreochromis_mossambicus_EIV1_scaffold_0000528:142000-155000	36	5.14286
LG9:29048000-29055000	LG9:9483000-9485000	Oreochromis_mossambicus_EIV1_scaffold_0000049:472000-473000	36	5.14286
LG3:59718000-59726000	MKQE02000733.1:45000-50000	Oreochromis_mossambicus_EIV1_scaffold_0000677:13000-15000	41	5.125
LG17:18947000-18955000	LG17:20416000-20421000	Oreochromis_mossambicus_EIV1_scaffold_0000006:5093000-5094000	41	5.125
LG3:91995000-92002000	LG8:822000-824000	Oreochromis_mossambicus_EIV1_scaffold_0000019:2814000-2816000	35	5
LG0:11254000-11259000	LG17:29782000-29785000	Oreochromis_mossambicus_EIV1_scaffold_0000475:168000-170000	25	5
LG0:9168000-9174000	LG7:36491000-36493000	Oreochromis_mossambicus_EIV1_scaffold_0000316:358000-360000	30	5
LG20:27931000-27938000	LG20:27575000-27583000	Oreochromis_mossambicus_EIV1_scaffold_0042505:0-1412	35	5
LG0:10232000-10238000	LG8:2352000-2353000	Oreochromis_mossambicus_EIV1_scaffold_0000782:54000-60000	30	5
LG2:9882000-9888000	LG2:27293000-27296000	Oreochromis_mossambicus_EIV1_scaffold_0000004:1828000-1829000	30	5
LG3:100209000-100217000	LG3:63660000-63667000	Oreochromis_mossambicus_EIV1_scaffold_0000235:149000-151000	40	5
LG12:32669000-32676000	LG12:30324000-30332000	Oreochromis_mossambicus_EIV1_scaffold_0000112:1583000-1586000	35	5
LG20:5464000-5469000	LG20:5703000-5704000	Oreochromis_mossambicus_EIV1_scaffold_0010363:1000-3000	25	5
LG8:26705000-26711000	LG8:26034000-26036000	Oreochromis_mossambicus_EIV1_scaffold_0001388:24000-31000	30	5
LG3:107902000-107908000	LG22:6142000-6145000	Oreochromis_mossambicus_EIV1_scaffold_0017807:0-4903	30	5
LG5:10631000-10641000	LG5:11405000-11419000	Oreochromis_mossambicus_EIV1_scaffold_0000047:3146000-3159000	50	5
LG0:10650000-10655000	LG23:3409000-3410000	Oreochromis_mossambicus_EIV1_scaffold_0004238:4000-6000	25	5
LG0:1699000-1704000	MKQE02000800.1:63000-64000	Oreochromis_mossambicus_EIV1_scaffold_0002908:7000-8000	25	5
LG0:9569000-9574000	MKQE02000241.1:820000-823000	Oreochromis_mossambicus_EIV1_scaffold_0001127:39000-47000	25	5
LG3:68436000-68442000	LG3:54574000-54576000	Oreochromis_mossambicus_EIV1_scaffold_0010271:1000-3000	30	5
LG20:27973000-27980000	LG20:27714000-27718000	Oreochromis_mossambicus_EIV1_scaffold_0023307:1000-3637	34	4.85714
LG6:18835000-18842000	LG6:24577000-24582000	Oreochromis_mossambicus_EIV1_scaffold_0000034:4680000-4682000	34	4.85714
LG3:97898000-97905000	LG3:33476000-33483000	Oreochromis_mossambicus_EIV1_scaffold_0000113:1706000-1711000	34	4.85714
LG0:9066000-9072000	LG10:29827000-29831000	Oreochromis_mossambicus_EIV1_scaffold_0002677:7000-11000	29	4.83333
LG3:106521000-106527000	MKQE02000314.1:196000-197000	Oreochromis_mossambicus_EIV1_scaffold_0000158:316000-318000	29	4.83333
LG8:17730000-17736000	LG23:1583000-1587000	Oreochromis_mossambicus_EIV1_scaffold_0000466:126000-135000	29	4.83333
LG18:32706000-32712000	LG18:30291000-30301000	Oreochromis_mossambicus_EIV1_scaffold_0008099:6000-8831	29	4.83333
LG3:65824000-65830000	LG2:6284000-6285000	Oreochromis_mossambicus_EIV1_scaffold_0000062:634000-635000	29	4.83333
LG3:59335000-59340000	LG3:45346000-45351000	Oreochromis_mossambicus_EIV1_scaffold_0000042:4042000-4043000	24	4.8
LG3:61618000-61628000	LG3:48701000-48706000	Oreochromis_mossambicus_EIV1_scaffold_0000455:4000-9000	48	4.8
LG3:77838000-77843000	LG4:11303000-11314000	Oreochromis_mossambicus_EIV1_scaffold_0000230:594000-600000	24	4.8
LG3:33556000-33561000	LG3:22682000-22687000	Oreochromis_mossambicus_EIV1_scaffold_0000196:75000-79000	24	4.8
LG0:4139000-4143000	MKQE02000209.1:365000-368000	Oreochromis_mossambicus_EIV1_scaffold_0000067:1208000-1210000	19	4.75
LG20:36600000-36608000	LG3:73709000-73711000	Oreochromis_mossambicus_EIV1_scaffold_0035352:0-2000	38	4.75
LG3:89334000-89338000	LG3:53528000-53539000	Oreochromis_mossambicus_EIV1_scaffold_0001024:9000-12000	19	4.75
LG3:103474000-103481000	MKQE02000631.1:173000-176000	Oreochromis_mossambicus_EIV1_scaffold_0016608:1000-4000	33	4.71429
LG7:4467000-4474000	LG7:4297000-4304000	Oreochromis_mossambicus_EIV1_scaffold_0025687:0-3250	33	4.71429
LG0:17881000-17888000	LG23:2234000-2235000	Oreochromis_mossambicus_EIV1_scaffold_0000609:1000-3000	33	4.71429
LG3:61745000-61752000	LG10:17666000-17667000	Oreochromis_mossambicus_EIV1_scaffold_0000286:449000-453000	33	4.71429
LG0:9777000-9784000	MKQE02000500.1:282000-284000	Oreochromis_mossambicus_EIV1_scaffold_0001208:30000-34000	33	4.71429
LG3:73228000-73234000	LG3:60660000-60665000	Oreochromis_mossambicus_EIV1_scaffold_0014021:1000-3000	28	4.66667
LG3:84506000-84512000	LG3:61901000-61904000	Oreochromis_mossambicus_EIV1_scaffold_0030635:0-2000	28	4.66667
LG0:1505000-1511000	LG10:3911000-3913000	Oreochromis_mossambicus_EIV1_scaffold_0000245:229000-232000	28	4.66667
LG6:6887000-6896000	LG6:35565000-35568000	Oreochromis_mossambicus_EIV1_scaffold_0000064:2668000-2669000	42	4.66667
LG14:7793000-7801000	LG14:1275000-1282000	Oreochromis_mossambicus_EIV1_scaffold_0027229:0-1000	37	4.625
LG3:73210000-73218000	MKQE02000416.1:274000-281000	Oreochromis_mossambicus_EIV1_scaffold_0031639:0-2484	37	4.625
LG20:28602000-28610000	LG20:28315000-28323000	Oreochromis_mossambicus_EIV1_scaffold_0000078:2205000-2213000	37	4.625
LG3:27630000-27638000	LG3:17693000-17705000	Oreochromis_mossambicus_EIV1_scaffold_0000086:2136000-2139000	37	4.625
LG0:7603000-7611000	LG3:69065000-69067000	Oreochromis_mossambicus_EIV1_scaffold_0009738:0-4000	37	4.625
LG3:93419000-93426000	LG3:75783000-75789000	Oreochromis_mossambicus_EIV1_scaffold_0000883:25000-28000	32	4.57143
LG9:30042000-30049000	MKQE02000511.1:11000-19000	Oreochromis_mossambicus_EIV1_scaffold_0046096:0-1000	32	4.57143
LG0:49208000-49215000	LG3:63637000-63652000	Oreochromis_mossambicus_EIV1_scaffold_0000445:16000-17000	32	4.57143
LG3:87415000-87422000	LG18:13925000-13928000	Oreochromis_mossambicus_EIV1_scaffold_0001041:0-1000	32	4.57143
LG3:101402000-101409000	MKQE02001513.1:137000-141000	Oreochromis_mossambicus_EIV1_scaffold_0003964:5000-9000	32	4.57143
LG0:12453000-12460000	LG17:20574000-20579000	Oreochromis_mossambicus_EIV1_scaffold_0006249:9000-10603	32	4.57143
LG8:22594000-22601000	LG8:21888000-21896000	Oreochromis_mossambicus_EIV1_scaffold_0000013:820000-831000	32	4.57143
LG22:5065000-5072000	LG22:4762000-4764000	Oreochromis_mossambicus_EIV1_scaffold_0025370:0-2000	32	4.57143
LG0:1251000-1258000	LG7:979000-980000	Oreochromis_mossambicus_EIV1_scaffold_0005621:2000-3000	32	4.57143
LG10:39990000-39999000	LG10:58000-61000	Oreochromis_mossambicus_EIV1_scaffold_0000061:3293000-3301000	41	4.55556
LG6:42013000-42017000	LG6:9777000-9780000	Oreochromis_mossambicus_EIV1_scaffold_0009364:0-7985	18	4.5
LG0:2002000-2008000	LG12:9771000-9772000	Oreochromis_mossambicus_EIV1_scaffold_0000071:1473000-1474000	27	4.5
LG0:10290000-10298000	LG3:6363000-6364000	Oreochromis_mossambicus_EIV1_scaffold_0007908:2000-4000	36	4.5
LG6:6474000-6482000	LG6:35964000-35967000	Oreochromis_mossambicus_EIV1_scaffold_0000064:2213000-2216000	36	4.5
LG3:77828000-77834000	LG3:67119000-67120000	Oreochromis_mossambicus_EIV1_scaffold_0000640:115000-118000	27	4.5
LG3:66904000-66908000	LG19:16544000-16546000	Oreochromis_mossambicus_EIV1_scaffold_0000031:755000-757000	18	4.5
LG3:8624000-8632000	LG3:4112000-4121000	Oreochromis_mossambicus_EIV1_scaffold_0000715:30000-33000	36	4.5
LG12:19133000-19142000	LG12:16794000-16803000	Oreochromis_mossambicus_EIV1_scaffold_0000005:6451000-6465000	40	4.44444
LG3:115827000-115836000	LG3:58697000-58714000	Oreochromis_mossambicus_EIV1_scaffold_0004768:9000-12000	40	4.44444
LG7:7598000-7607000	LG7:7376000-7378000	Oreochromis_mossambicus_EIV1_scaffold_0000042:855000-857000	40	4.44444
LG5:32646000-32653000	LG5:32913000-32915000	Oreochromis_mossambicus_EIV1_scaffold_0000126:393000-395000	31	4.42857
LG3:91676000-91683000	LG1:7815000-7816000	Oreochromis_mossambicus_EIV1_scaffold_0001003:0-10000	31	4.42857
LG3:93113000-93120000	LG3:76110000-76112000	Oreochromis_mossambicus_EIV1_scaffold_0003207:3000-8000	31	4.42857
LG3:100454000-100461000	LG6:11877000-11879000	Oreochromis_mossambicus_EIV1_scaffold_0034278:1000-2000	31	4.42857
LG13:3358000-3365000	LG13:3091000-3099000	Oreochromis_mossambicus_EIV1_scaffold_0006405:7000-8000	31	4.42857
LG3:93710000-93717000	LG3:75562000-75564000	Oreochromis_mossambicus_EIV1_scaffold_0000480:51000-53000	31	4.42857
LG9:19777000-19784000	LG7:44697000-44699000	Oreochromis_mossambicus_EIV1_scaffold_0015842:2000-5482	31	4.42857
LG5:1982000-1989000	LG5:2712000-2718000	Oreochromis_mossambicus_EIV1_scaffold_0000140:604000-609000	31	4.42857
LG0:15182000-15189000	LG3:54143000-54144000	Oreochromis_mossambicus_EIV1_scaffold_0000352:145000-149000	31	4.42857
LG22:40743000-40750000	LG22:38222000-38233000	Oreochromis_mossambicus_EIV1_scaffold_0000198:421000-423000	31	4.42857
LG0:11203000-11210000	LG9:4372000-4377000	Oreochromis_mossambicus_EIV1_scaffold_0000649:30000-37000	31	4.42857
LG3:75248000-75256000	LG3:55765000-55766000	Oreochromis_mossambicus_EIV1_scaffold_0004779:8000-10000	35	4.375
LG18:28426000-28434000	LG18:26530000-26531000	Oreochromis_mossambicus_EIV1_scaffold_0000520:153000-159000	35	4.375
LG3:115017000-115025000	LG3:77086000-77089000	Oreochromis_mossambicus_EIV1_scaffold_0000645:116000-120000	35	4.375
LG11:30872000-30878000	LG11:28942000-28943000	Oreochromis_mossambicus_EIV1_scaffold_0000150:374000-378000	26	4.33333
LG3:61892000-61898000	LG10:34040000-34041000	Oreochromis_mossambicus_EIV1_scaffold_0041648:0-1463	26	4.33333
LG0:8879000-8882000	MKQE02000292.1:103000-109000	Oreochromis_mossambicus_EIV1_scaffold_0004629:8000-12000	13	4.33333
LG0:20100000-20106000	LG22:21330000-21331000	Oreochromis_mossambicus_EIV1_scaffold_0000503:120000-121000	26	4.33333
LG0:7661000-7667000	LG19:25896000-25897000	Oreochromis_mossambicus_EIV1_scaffold_0000083:1853000-1858000	26	4.33333
LG3:84038000-84047000	LG3:65194000-65199000	Oreochromis_mossambicus_EIV1_scaffold_0007103:7000-9000	39	4.33333
LG9:31789000-31795000	LG3:68663000-68667000	Oreochromis_mossambicus_EIV1_scaffold_0022948:0-3703	26	4.33333
LG7:33930000-33939000	LG7:32986000-32988000	Oreochromis_mossambicus_EIV1_scaffold_0000019:639000-643000	39	4.33333
LG3:73431000-73440000	MKQE02000416.1:175000-193000	Oreochromis_mossambicus_EIV1_scaffold_0002921:8000-11000	39	4.33333
LG3:64658000-64668000	LG3:50896000-50899000	Oreochromis_mossambicus_EIV1_scaffold_0000242:50000-52000	43	4.3
LG0:4711000-4718000	MKQE02000364.1:252000-257000	Oreochromis_mossambicus_EIV1_scaffold_0008450:6000-8000	30	4.28571
LG0:987000-995000	MKQE02000155.1:69000-70000	Oreochromis_mossambicus_EIV1_scaffold_0004812:6000-7000	34	4.25
LG3:92941000-92949000	LG3:76259000-76264000	Oreochromis_mossambicus_EIV1_scaffold_0012633:1000-6518	34	4.25
LG0:20510000-20518000	LG10:33801000-33804000	Oreochromis_mossambicus_EIV1_scaffold_0009148:0-6000	34	4.25
LG3:35143000-35151000	MKQE02002458.1:316000-322000	Oreochromis_mossambicus_EIV1_scaffold_0000013:4039000-4041000	34	4.25
LG3:115530000-115538000	LG3:58564000-58565000	Oreochromis_mossambicus_EIV1_scaffold_0001523:19000-24000	34	4.25
LG9:24069000-24078000	LG9:14585000-14589000	Oreochromis_mossambicus_EIV1_scaffold_0000071:1302000-1307000	38	4.22222
LG3:40409000-40418000	LG3:29876000-29880000	Oreochromis_mossambicus_EIV1_scaffold_0011559:4000-5000	38	4.22222
LG3:62270000-62280000	LG3:49380000-49394000	Oreochromis_mossambicus_EIV1_scaffold_0000373:297000-316000	42	4.2
LG18:7219000-7230000	LG18:5822000-5829000	Oreochromis_mossambicus_EIV1_scaffold_0000109:1423000-1428000	46	4.18182
LG4:5693000-5699000	LG23:14810000-14814000	Oreochromis_mossambicus_EIV1_scaffold_0015651:5000-5544	25	4.16667
LG3:115634000-115640000	LG3:83845000-83851000	Oreochromis_mossambicus_EIV1_scaffold_0015629:1000-5549	25	4.16667
LG4:35946000-35952000	LG4:32837000-32845000	Oreochromis_mossambicus_EIV1_scaffold_0041789:0-1454	25	4.16667
LG3:91111000-91118000	LG18:2354000-2359000	Oreochromis_mossambicus_EIV1_scaffold_0000062:2242000-2245000	29	4.14286
LG5:20481000-20488000	LG5:20801000-20803000	Oreochromis_mossambicus_EIV1_scaffold_0001122:44000-45000	29	4.14286
LG3:75791000-75798000	LG3:77921000-77925000	Oreochromis_mossambicus_EIV1_scaffold_0016921:1000-4000	29	4.14286
LG0:3729000-3736000	LG3:25957000-25959000	Oreochromis_mossambicus_EIV1_scaffold_0000079:24000-31000	29	4.14286
LG3:36144000-36152000	LG3:25734000-25737000	Oreochromis_mossambicus_EIV1_scaffold_0003344:6000-9000	33	4.125
LG0:4260000-4268000	LG10:32666000-32667000	Oreochromis_mossambicus_EIV1_scaffold_0000485:128000-130000	33	4.125
LG3:74159000-74167000	LG23:30481000-30484000	Oreochromis_mossambicus_EIV1_scaffold_0000111:962000-964000	33	4.125
LG3:72826000-72834000	LG12:31785000-31795000	Oreochromis_mossambicus_EIV1_scaffold_0015640:4000-5547	33	4.125
LG5:13910000-13918000	LG5:14393000-14395000	Oreochromis_mossambicus_EIV1_scaffold_0017764:3000-4913	33	4.125
LG0:6144000-6152000	LG3:86536000-86540000	Oreochromis_mossambicus_EIV1_scaffold_0034292:1000-2000	33	4.125
LG23:7803000-7812000	LG23:7096000-7100000	Oreochromis_mossambicus_EIV1_scaffold_0000020:5247000-5256000	37	4.11111
LG23:17298000-17308000	LG23:15196000-15206000	Oreochromis_mossambicus_EIV1_scaffold_0000167:652000-662000	41	4.1
LG0:12615000-12626000	LG20:3882000-3883000	Oreochromis_mossambicus_EIV1_scaffold_0004249:11000-13000	45	4.09091
LG2:35976000-35988000	LG2:2376000-2379000	Oreochromis_mossambicus_EIV1_scaffold_0000299:155000-165000	49	4.08333
LG0:14269000-14282000	LG20:9834000-9843000	Oreochromis_mossambicus_EIV1_scaffold_0051136:0-1000	53	4.07692
LG0:1032000-1039000	LG4:2138000-2147000	Oreochromis_mossambicus_EIV1_scaffold_0044475:0-1301	28	4
LG3:24021000-24029000	LG3:79111000-79115000	Oreochromis_mossambicus_EIV1_scaffold_0000139:1056000-1060000	32	4
LG0:13949000-13957000	LG16:4227000-4228000	Oreochromis_mossambicus_EIV1_scaffold_0000107:839000-840000	32	4
LG3:2270000-2275000	MKQE02001513.1:170000-184000	Oreochromis_mossambicus_EIV1_scaffold_0038241:0-1717	20	4
LG23:42513000-42522000	LG23:41409000-41418000	Oreochromis_mossambicus_EIV1_scaffold_0000116:1515000-1522000	36	4
LG3:668000-675000	LG13:12741000-12744000	Oreochromis_mossambicus_EIV1_scaffold_0034092:0-2000	28	4
LG0:7669000-7671000	LG19:25896000-25897000	Oreochromis_mossambicus_EIV1_scaffold_0017338:4000-5000	8	4
LG3:67774000-67783000	LG16:24869000-24874000	Oreochromis_mossambicus_EIV1_scaffold_0000062:2372000-2374000	36	4
LG3:73374000-73381000	MKQE02000416.1:17000-20000	Oreochromis_mossambicus_EIV1_scaffold_0003124:6000-7000	28	4
LG3:96348000-96353000	LG3:76907000-76912000	Oreochromis_mossambicus_EIV1_scaffold_0000813:56000-60000	20	4
LG3:92187000-92195000	MKQE02000441.1:182000-186000	Oreochromis_mossambicus_EIV1_scaffold_0002224:7000-11000	32	4
LG3:65697000-65706000	LG3:51758000-51766000	Oreochromis_mossambicus_EIV1_scaffold_0000231:784000-789000	36	4
LG0:2333000-2339000	LG3:74818000-74819000	Oreochromis_mossambicus_EIV1_scaffold_0021466:1000-3000	24	4
LG6:13961000-13969000	LG6:34575000-34586000	Oreochromis_mossambicus_EIV1_scaffold_0004046:7000-9000	32	4
LG3:100910000-100919000	LG22:1761000-1762000	Oreochromis_mossambicus_EIV1_scaffold_0000282:289000-290000	36	4
LG9:32525000-32529000	LG9:7274000-7275000	Oreochromis_mossambicus_EIV1_scaffold_0000389:47000-51000	16	4
LG0:8917000-8924000	LG3:66288000-66291000	Oreochromis_mossambicus_EIV1_scaffold_0000400:253000-256000	28	4
LG18:11387000-11392000	LG14:4558000-4561000	Oreochromis_mossambicus_EIV1_scaffold_0000095:91000-97000	20	4
LG11:26899000-26907000	LG11:25598000-25603000	Oreochromis_mossambicus_EIV1_scaffold_0004288:6000-14000	32	4
LG3:67348000-67357000	LG5:38309000-38311000	Oreochromis_mossambicus_EIV1_scaffold_0000235:767000-770000	36	4
LG3:70839000-70844000	LG12:38364000-38366000	Oreochromis_mossambicus_EIV1_scaffold_0000234:593000-599000	20	4
LG0:1916000-1924000	LG16:10866000-10869000	Oreochromis_mossambicus_EIV1_scaffold_0023146:1000-3667	32	4
LG19:10657000-10669000	LG19:21839000-21851000	Oreochromis_mossambicus_EIV1_scaffold_0000008:3214000-3219000	47	3.91667
LG3:91318000-91329000	MKQE02000170.1:84000-94000	Oreochromis_mossambicus_EIV1_scaffold_0013521:3000-4000	43	3.90909
LG3:85215000-85224000	LG14:39958000-39960000	Oreochromis_mossambicus_EIV1_scaffold_0000684:34000-35000	35	3.88889
LG5:74000-83000	LG3:58056000-58062000	Oreochromis_mossambicus_EIV1_scaffold_0002513:3000-7000	35	3.88889
LG3:115914000-115922000	MKQE02000231.1:187000-196000	Oreochromis_mossambicus_EIV1_scaffold_0026834:0-2000	31	3.875
LG0:10241000-10249000	MKQE02000394.1:134000-142000	Oreochromis_mossambicus_EIV1_scaffold_0003800:3000-5000	31	3.875
LG0:7113000-7121000	MKQE02002456.1:533000-536000	Oreochromis_mossambicus_EIV1_scaffold_0000091:2276000-2278000	31	3.875
LG6:34684000-34698000	LG6:9930000-9941000	Oreochromis_mossambicus_EIV1_scaffold_0000333:347000-355000	54	3.85714
LG0:8663000-8670000	MKQE02001086.1:20000-21000	Oreochromis_mossambicus_EIV1_scaffold_0017080:1000-4000	27	3.85714
LG3:113258000-113271000	LG3:81890000-81898000	Oreochromis_mossambicus_EIV1_scaffold_0007713:0-5000	50	3.84615
LG0:11983000-11989000	LG17:20574000-20579000	Oreochromis_mossambicus_EIV1_scaffold_0006249:9000-10603	23	3.83333
LG23:19989000-20004000	LG23:18613000-18619000	Oreochromis_mossambicus_EIV1_scaffold_0000076:686000-694000	57	3.8
LG6:20221000-20236000	LG6:23195000-23203000	Oreochromis_mossambicus_EIV1_scaffold_0000034:3288000-3296000	57	3.8
LG14:35425000-35434000	LG14:33173000-33178000	Oreochromis_mossambicus_EIV1_scaffold_0016918:0-5000	34	3.77778
LG3:110539000-110548000	LG17:23380000-23382000	Oreochromis_mossambicus_EIV1_scaffold_0003823:14000-15000	34	3.77778
LG3:50808000-50817000	LG3:36332000-36337000	Oreochromis_mossambicus_EIV1_scaffold_0045317:0-1000	34	3.77778
LG0:17097000-17106000	MKQE02000205.1:272000-274000	Oreochromis_mossambicus_EIV1_scaffold_0000876:39000-41000	34	3.77778
LG6:36786000-36795000	LG3:1189000-1191000	Oreochromis_mossambicus_EIV1_scaffold_0014512:0-5916	34	3.77778
LG3:727000-736000	LG10:31701000-31703000	Oreochromis_mossambicus_EIV1_scaffold_0000209:562000-564000	34	3.77778
LG0:34599000-34611000	MKQE02000231.1:115000-131000	Oreochromis_mossambicus_EIV1_scaffold_0004768:9000-12000	45	3.75
LG3:81638000-81646000	LG3:67825000-67830000	Oreochromis_mossambicus_EIV1_scaffold_0005445:7000-9000	30	3.75
LG15:27476000-27484000	LG15:23741000-23748000	Oreochromis_mossambicus_EIV1_scaffold_0000100:16000-23000	30	3.75
LG0:11244000-11252000	LG20:16769000-16770000	Oreochromis_mossambicus_EIV1_scaffold_0000424:132000-139000	30	3.75
LG18:29222000-29233000	LG18:27325000-27327000	Oreochromis_mossambicus_EIV1_scaffold_0002608:12000-13000	41	3.72727
LG0:11600000-11607000	LG3:65705000-65710000	Oreochromis_mossambicus_EIV1_scaffold_0003762:5000-9000	26	3.71429
LG3:68385000-68392000	LG14:36564000-36567000	Oreochromis_mossambicus_EIV1_scaffold_0004454:4000-5000	26	3.71429
LG3:115904000-115911000	LG3:58815000-58827000	Oreochromis_mossambicus_EIV1_scaffold_0013667:2000-6173	26	3.71429
LG18:10446000-10460000	LG18:8836000-8842000	Oreochromis_mossambicus_EIV1_scaffold_0000115:929000-935000	52	3.71429
LG3:78178000-78188000	LG3:66751000-66761000	Oreochromis_mossambicus_EIV1_scaffold_0000554:97000-101000	37	3.7
LG3:68458000-68468000	LG16:25064000-25068000	Oreochromis_mossambicus_EIV1_scaffold_0005370:7000-10000	37	3.7
LG3:111258000-111268000	LG3:21464000-21469000	Oreochromis_mossambicus_EIV1_scaffold_0001587:28000-29000	37	3.7
LG0:9405000-9415000	LG20:1805000-1816000	Oreochromis_mossambicus_EIV1_scaffold_0000065:1012000-1020000	37	3.7
LG0:8654000-8660000	MKQE02000402.1:155000-161000	Oreochromis_mossambicus_EIV1_scaffold_0002556:6000-12000	22	3.66667
LG0:49315000-49324000	LG5:35624000-35626000	Oreochromis_mossambicus_EIV1_scaffold_0000314:125000-128000	33	3.66667
LG6:35534000-35545000	LG18:11065000-11071000	Oreochromis_mossambicus_EIV1_scaffold_0000502:117000-123000	40	3.63636
LG3:90944000-90955000	MKQE02000095.1:577000-602000	Oreochromis_mossambicus_EIV1_scaffold_0000201:900000-903000	40	3.63636
LG8:21511000-21534000	LG8:21064000-21085000	Oreochromis_mossambicus_EIV1_scaffold_0001284:14000-22000	83	3.6087
LG3:86609000-86619000	LG3:63637000-63652000	Oreochromis_mossambicus_EIV1_scaffold_0000206:190000-191000	36	3.6
LG3:67196000-67206000	LG10:33025000-33026000	Oreochromis_mossambicus_EIV1_scaffold_0000444:54000-56000	36	3.6
LG4:12218000-12228000	LG4:10806000-10810000	Oreochromis_mossambicus_EIV1_scaffold_0000048:3317000-3321000	36	3.6
LG7:4790000-4802000	LG7:4697000-4706000	Oreochromis_mossambicus_EIV1_scaffold_0000022:3586000-3592000	43	3.58333
LG3:111894000-111901000	MKQE02002456.1:275000-276000	Oreochromis_mossambicus_EIV1_scaffold_0000559:119000-123000	25	3.57143
LG0:17601000-17610000	LG17:17957000-17958000	Oreochromis_mossambicus_EIV1_scaffold_0000165:80000-82000	32	3.55556
LG12:17785000-17796000	LG12:15457000-15460000	Oreochromis_mossambicus_EIV1_scaffold_0000005:6752000-6757000	39	3.54545
LG3:88720000-88731000	MKQE02000226.1:307000-311000	Oreochromis_mossambicus_EIV1_scaffold_0032571:0-2000	39	3.54545
LG9:29885000-29893000	LG9:8647000-8651000	Oreochromis_mossambicus_EIV1_scaffold_0021986:0-3874	28	3.5
LG0:18237000-18247000	MKQE02000151.1:275000-284000	Oreochromis_mossambicus_EIV1_scaffold_0004644:7000-12000	35	3.5
LG23:4492000-4500000	LG3:8149000-8162000	Oreochromis_mossambicus_EIV1_scaffold_0014859:0-5799	28	3.5
LG3:81048000-81056000	LG3:68942000-68947000	Oreochromis_mossambicus_EIV1_scaffold_0000314:12000-13000	28	3.5
LG3:100773000-100781000	LG6:10487000-10493000	Oreochromis_mossambicus_EIV1_scaffold_0000204:714000-722000	28	3.5
LG3:62804000-62816000	LG3:47886000-47891000	Oreochromis_mossambicus_EIV1_scaffold_0002566:13000-16000	42	3.5
LG0:34711000-34721000	LG3:84076000-84079000	Oreochromis_mossambicus_EIV1_scaffold_0000995:48000-54000	35	3.5
LG0:18902000-18914000	LG1:4052000-4066000	Oreochromis_mossambicus_EIV1_scaffold_0000634:73000-76000	42	3.5
LG3:77820000-77822000	LG14:25356000-25360000	Oreochromis_mossambicus_EIV1_scaffold_0016486:2000-4000	7	3.5
LG10:35655000-35667000	LG10:4067000-4073000	Oreochromis_mossambicus_EIV1_scaffold_0000159:734000-740000	42	3.5
LG3:62895000-62905000	LG10:32303000-32309000	Oreochromis_mossambicus_EIV1_scaffold_0001898:5000-19000	35	3.5
LG23:4196000-4213000	MKQE02001142.1:117000-131000	Oreochromis_mossambicus_EIV1_scaffold_0018834:3000-4000	59	3.47059
LG3:115572000-115583000	LG3:84137000-84146000	Oreochromis_mossambicus_EIV1_scaffold_0000152:864000-866000	38	3.45455
LG23:40553000-40562000	LG23:39422000-39425000	Oreochromis_mossambicus_EIV1_scaffold_0000009:5982000-5987000	31	3.44444
LG14:15377000-15386000	LG14:14075000-14080000	Oreochromis_mossambicus_EIV1_scaffold_0000653:87000-93000	31	3.44444
LG3:113759000-113775000	LG3:31747000-31755000	Oreochromis_mossambicus_EIV1_scaffold_0000882:9000-21000	55	3.4375
LG2:173000-185000	LG2:36397000-36402000	Oreochromis_mossambicus_EIV1_scaffold_0020700:0-3000	41	3.41667
LG3:106466000-106476000	LG9:9384000-9385000	Oreochromis_mossambicus_EIV1_scaffold_0001401:17000-23000	34	3.4
LG14:21419000-21429000	LG14:19640000-19643000	Oreochromis_mossambicus_EIV1_scaffold_0000081:2227000-2231000	34	3.4
LG2:20345000-20365000	LG2:16467000-16470000	Oreochromis_mossambicus_EIV1_scaffold_0030250:0-2000	68	3.4
LG3:59323000-59333000	LG3:45353000-45359000	Oreochromis_mossambicus_EIV1_scaffold_0000468:152000-153000	34	3.4
LG3:80185000-80195000	LG3:69843000-69850000	Oreochromis_mossambicus_EIV1_scaffold_0000961:24000-28000	34	3.4
LG3:73488000-73498000	LG7:51764000-51766000	Oreochromis_mossambicus_EIV1_scaffold_0000040:876000-878000	34	3.4
LG6:34906000-34916000	LG1:5312000-5314000	Oreochromis_mossambicus_EIV1_scaffold_0000136:1484000-1486000	34	3.4
LG3:88865000-88875000	LG3:61670000-61674000	Oreochromis_mossambicus_EIV1_scaffold_0051036:0-1017	34	3.4
LG3:61046000-61054000	LG3:48093000-48095000	Oreochromis_mossambicus_EIV1_scaffold_0000641:71000-73000	27	3.375
LG12:22015000-22032000	LG12:19672000-19693000	Oreochromis_mossambicus_EIV1_scaffold_0000267:17000-22000	57	3.35294
LG3:91580000-91600000	MKQE02000364.1:192000-199000	Oreochromis_mossambicus_EIV1_scaffold_0000112:353000-354000	67	3.35
LG6:17182000-17197000	LG6:25821000-25835000	Oreochromis_mossambicus_EIV1_scaffold_0000111:939000-953000	50	3.33333
LG20:27672000-27684000	LG20:27682000-27691000	Oreochromis_mossambicus_EIV1_scaffold_0000030:1769000-1773000	40	3.33333
LG3:108682000-108691000	MKQE02001882.1:470000-473000	Oreochromis_mossambicus_EIV1_scaffold_0033472:0-2000	30	3.33333
LG3:54298000-54307000	MKQE02001774.1:161000-163000	Oreochromis_mossambicus_EIV1_scaffold_0000369:51000-53000	30	3.33333
LG3:92107000-92116000	LG9:33374000-33378000	Oreochromis_mossambicus_EIV1_scaffold_0000102:1537000-1540000	30	3.33333
LG3:76887000-76896000	LG3:33641000-33643000	Oreochromis_mossambicus_EIV1_scaffold_0005485:1000-2000	30	3.33333
LG3:45838000-45847000	LG3:16628000-16636000	Oreochromis_mossambicus_EIV1_scaffold_0000955:2000-8000	30	3.33333
LG0:28436000-28445000	LG2:1984000-1986000	Oreochromis_mossambicus_EIV1_scaffold_0000042:4005000-4007000	30	3.33333
LG3:3592000-3605000	LG14:16609000-16618000	Oreochromis_mossambicus_EIV1_scaffold_0000517:27000-30000	43	3.30769
LG5:40394000-40407000	LG5:39225000-39235000	Oreochromis_mossambicus_EIV1_scaffold_0009946:0-7000	43	3.30769
LG0:19181000-19194000	MKQE02001612.1:462000-480000	Oreochromis_mossambicus_EIV1_scaffold_0000634:35000-46000	43	3.30769
LG0:55905000-55928000	MKQE02000789.1:13000-22000	Oreochromis_mossambicus_EIV1_scaffold_0000672:104000-109000	76	3.30435
LG16:22452000-22462000	LG16:21649000-21651000	Oreochromis_mossambicus_EIV1_scaffold_0000055:2035000-2036000	33	3.3
LG14:7870000-7880000	LG6:19532000-19535000	Oreochromis_mossambicus_EIV1_scaffold_0002795:16000-19824	33	3.3
LG3:23831000-23841000	LG20:33155000-33157000	Oreochromis_mossambicus_EIV1_scaffold_0027095:0-1000	33	3.3
LG3:104457000-104474000	LG1:8832000-8836000	Oreochromis_mossambicus_EIV1_scaffold_0000331:358000-362000	56	3.29412
LG0:13058000-13075000	LG20:4109000-4117000	Oreochromis_mossambicus_EIV1_scaffold_0023556:2000-3591	56	3.29412
LG5:23050000-23061000	LG5:23325000-23332000	Oreochromis_mossambicus_EIV1_scaffold_0000114:13000-24000	36	3.27273
LG0:9468000-9479000	LG14:39621000-39631000	Oreochromis_mossambicus_EIV1_scaffold_0000152:107000-109000	36	3.27273
LG3:65490000-65502000	LG3:5018000-5022000	Oreochromis_mossambicus_EIV1_scaffold_0000492:183000-186000	39	3.25
LG0:12193000-12201000	LG3:62081000-62082000	Oreochromis_mossambicus_EIV1_scaffold_0010536:0-3000	26	3.25
LG6:34889000-34897000	LG6:9860000-9864000	Oreochromis_mossambicus_EIV1_scaffold_0009364:0-7985	26	3.25
LG0:11875000-11883000	MKQE02000777.1:33000-43000	Oreochromis_mossambicus_EIV1_scaffold_0000008:1170000-1173000	26	3.25
LG3:110489000-110497000	MKQE02000548.1:161000-163000	Oreochromis_mossambicus_EIV1_scaffold_0000514:149000-150000	26	3.25
LG0:3913000-3917000	MKQE02000425.1:141000-143000	Oreochromis_mossambicus_EIV1_scaffold_0000609:79000-81000	13	3.25
LG22:21859000-21876000	LG22:18314000-18317000	Oreochromis_mossambicus_EIV1_scaffold_0019614:1000-4417	55	3.23529
LG18:32976000-32989000	LG18:30208000-30235000	Oreochromis_mossambicus_EIV1_scaffold_0045396:0-1254	42	3.23077
LG10:17331000-17340000	MKQE02000631.1:97000-105000	Oreochromis_mossambicus_EIV1_scaffold_0006533:9000-10000	29	3.22222
LG3:68195000-68204000	LG13:26985000-26986000	Oreochromis_mossambicus_EIV1_scaffold_0000006:1594000-1596000	29	3.22222
LG6:34650000-34664000	LG6:9952000-9960000	Oreochromis_mossambicus_EIV1_scaffold_0000333:176000-188000	45	3.21429
LG0:11801000-11815000	LG3:66094000-66102000	Oreochromis_mossambicus_EIV1_scaffold_0000152:1011000-1013000	45	3.21429
LG22:5020000-5030000	LG22:4406000-4411000	Oreochromis_mossambicus_EIV1_scaffold_0012835:1000-2000	32	3.2
LG22:1892000-1903000	LG22:3546000-3549000	Oreochromis_mossambicus_EIV1_scaffold_0029481:0-2743	35	3.18182
LG3:75659000-75670000	LG17:31680000-31687000	Oreochromis_mossambicus_EIV1_scaffold_0006735:0-9000	35	3.18182
LG18:21099000-21110000	LG18:19339000-19343000	Oreochromis_mossambicus_EIV1_scaffold_0031003:0-2561	35	3.18182
LG10:32183000-32195000	MKQE02001585.1:10000-17000	Oreochromis_mossambicus_EIV1_scaffold_0000230:390000-391000	38	3.16667
LG0:14663000-14669000	MKQE02000458.1:11000-13000	Oreochromis_mossambicus_EIV1_scaffold_0005476:0-3000	19	3.16667
LG0:49287000-49305000	LG11:38924000-38928000	Oreochromis_mossambicus_EIV1_scaffold_0022249:1000-3000	57	3.16667
LG3:68223000-68236000	LG3:62515000-62526000	Oreochromis_mossambicus_EIV1_scaffold_0000411:85000-88000	41	3.15385
LG3:108707000-108715000	MKQE02001114.1:73000-74000	Oreochromis_mossambicus_EIV1_scaffold_0000810:65000-67000	25	3.125
LG8:21693000-21709000	LG8:21064000-21085000	Oreochromis_mossambicus_EIV1_scaffold_0001284:14000-22000	50	3.125
LG3:3463000-3472000	MKQE02001513.1:170000-184000	Oreochromis_mossambicus_EIV1_scaffold_0000911:20000-32000	28	3.11111
LG0:7227000-7236000	LG19:3574000-3576000	Oreochromis_mossambicus_EIV1_scaffold_0008221:6000-7000	28	3.11111
LG0:11332000-11341000	LG20:17256000-17262000	Oreochromis_mossambicus_EIV1_scaffold_0042110:0-1435	28	3.11111
LG3:70244000-70253000	LG7:1314000-1321000	Oreochromis_mossambicus_EIV1_scaffold_0000652:106000-113000	28	3.11111
LG3:76950000-76959000	MKQE02001086.1:112000-118000	Oreochromis_mossambicus_EIV1_scaffold_0000078:582000-588000	28	3.11111
LG2:20911000-20920000	LG2:15855000-15858000	Oreochromis_mossambicus_EIV1_scaffold_0000281:567000-570000	28	3.11111
LG3:3161000-3180000	LG7:1493000-1498000	Oreochromis_mossambicus_EIV1_scaffold_0000216:199000-204000	59	3.10526
LG3:88840000-88850000	LG3:61362000-61372000	Oreochromis_mossambicus_EIV1_scaffold_0000028:2531000-2533000	31	3.1
LG3:65388000-65398000	LG3:51391000-51395000	Oreochromis_mossambicus_EIV1_scaffold_0000231:801000-809000	31	3.1
LG0:6328000-6338000	LG3:86355000-86357000	Oreochromis_mossambicus_EIV1_scaffold_0001421:28000-29000	31	3.1
LG9:30084000-30094000	LG9:8530000-8536000	Oreochromis_mossambicus_EIV1_scaffold_0003405:1000-5000	31	3.1
LG3:98158000-98168000	MKQE02000578.1:291000-292000	Oreochromis_mossambicus_EIV1_scaffold_0013425:0-6000	31	3.1
LG3:105396000-105407000	LG6:33937000-33938000	Oreochromis_mossambicus_EIV1_scaffold_0050151:0-1049	34	3.09091
LG0:14755000-14766000	LG4:238000-240000	Oreochromis_mossambicus_EIV1_scaffold_0002588:13000-21000	34	3.09091
LG0:9033000-9044000	MKQE02002245.1:23000-27000	Oreochromis_mossambicus_EIV1_scaffold_0000006:7654000-7657000	34	3.09091
LG3:68484000-68495000	LG19:18451000-18452000	Oreochromis_mossambicus_EIV1_scaffold_0035170:0-2000	34	3.09091
LG6:36291000-36302000	LG6:11472000-11473000	Oreochromis_mossambicus_EIV1_scaffold_0004703:9000-13000	34	3.09091
LG3:108913000-108924000	MKQE02000311.1:145000-154000	Oreochromis_mossambicus_EIV1_scaffold_0000322:437000-441000	34	3.09091
LG3:73851000-73862000	LG3:56808000-56814000	Oreochromis_mossambicus_EIV1_scaffold_0000525:156000-157000	34	3.09091
LG3:100057000-100069000	MKQE02000540.1:175000-176000	Oreochromis_mossambicus_EIV1_scaffold_0013425:0-6000	37	3.08333
LG3:23963000-23975000	LG10:2624000-2632000	Oreochromis_mossambicus_EIV1_scaffold_0000024:284000-291000	37	3.08333
LG18:40125000-40137000	LG18:37056000-37058000	Oreochromis_mossambicus_EIV1_scaffold_0002600:20000-21108	37	3.08333
LG3:95313000-95326000	LG3:84574000-84579000	Oreochromis_mossambicus_EIV1_scaffold_0024816:0-3383	40	3.07692
LG6:13988000-14001000	LG6:28610000-28615000	Oreochromis_mossambicus_EIV1_scaffold_0000014:578000-583000	40	3.07692
LG0:14638000-14651000	LG12:15494000-15496000	Oreochromis_mossambicus_EIV1_scaffold_0002508:14000-15000	40	3.07692
LG3:81004000-81018000	LG5:9150000-9158000	Oreochromis_mossambicus_EIV1_scaffold_0005017:5000-12452	43	3.07143
LG3:91444000-91460000	MKQE02000095.1:150000-171000	Oreochromis_mossambicus_EIV1_scaffold_0033406:1000-2252	49	3.0625
LG3:51175000-51188000	LG3:36094000-36095000	Oreochromis_mossambicus_EIV1_scaffold_0023734:0-3563	39	3
LG0:6341000-6351000	LG22:4001000-4004000	Oreochromis_mossambicus_EIV1_scaffold_0004943:0-1000	30	3
LG3:59159000-59172000	LG3:45521000-45523000	Oreochromis_mossambicus_EIV1_scaffold_0008685:3000-4000	39	3
LG0:11942000-11953000	LG23:4132000-4133000	Oreochromis_mossambicus_EIV1_scaffold_0000394:53000-56000	33	3
LG3:922000-932000	MKQE02000095.1:488000-493000	Oreochromis_mossambicus_EIV1_scaffold_0009362:4000-7986	30	3
LG11:34272000-34283000	LG7:26689000-26690000	Oreochromis_mossambicus_EIV1_scaffold_0000213:765000-766000	33	3
LG3:68675000-68688000	LG3:54852000-54855000	Oreochromis_mossambicus_EIV1_scaffold_0000620:6000-17000	39	3
LG3:67870000-67883000	LG3:54460000-54468000	Oreochromis_mossambicus_EIV1_scaffold_0000644:12000-14000	39	3
LG3:65129000-65142000	LG3:51442000-51450000	Oreochromis_mossambicus_EIV1_scaffold_0020125:0-3000	39	3
LG0:2299000-2308000	LG18:31098000-31099000	Oreochromis_mossambicus_EIV1_scaffold_0000286:516000-517000	27	3
LG12:21977000-21991000	LG12:19633000-19634000	Oreochromis_mossambicus_EIV1_scaffold_0000267:50000-51000	42	3
LG3:90889000-90903000	MKQE02000095.1:516000-521000	Oreochromis_mossambicus_EIV1_scaffold_0000627:113000-115000	42	3
LG3:100328000-100340000	LG3:62380000-62386000	Oreochromis_mossambicus_EIV1_scaffold_0010926:0-7162	36	3
LG5:15390000-15400000	LG6:41477000-41486000	Oreochromis_mossambicus_EIV1_scaffold_0001041:46000-49000	30	3
LG20:8637000-8647000	LG20:8857000-8858000	Oreochromis_mossambicus_EIV1_scaffold_0000030:2611000-2612000	30	3
LG0:11896000-11904000	MKQE02001654.1:65000-68000	Oreochromis_mossambicus_EIV1_scaffold_0028450:2000-2868	24	3
LG0:2959000-2969000	MKQE02000502.1:22000-24000	Oreochromis_mossambicus_EIV1_scaffold_0004041:6000-8000	30	3
LG0:7089000-7100000	LG3:26396000-26409000	Oreochromis_mossambicus_EIV1_scaffold_0000644:81000-83000	33	3
LG10:18718000-18731000	LG10:16470000-16474000	Oreochromis_mossambicus_EIV1_scaffold_0000263:665000-672000	39	3
LG14:26887000-26898000	LG14:25144000-25146000	Oreochromis_mossambicus_EIV1_scaffold_0000256:263000-266000	33	3
LG0:6041000-6053000	LG10:5206000-5211000	Oreochromis_mossambicus_EIV1_scaffold_0023589:1000-3000	36	3
LG0:12257000-12271000	LG3:58031000-58033000	Oreochromis_mossambicus_EIV1_scaffold_0000497:60000-66000	41	2.92857
LG0:13269000-13281000	LG8:2930000-2932000	Oreochromis_mossambicus_EIV1_scaffold_0000002:8041000-8046000	35	2.91667
LG3:93335000-93347000	LG3:76215000-76226000	Oreochromis_mossambicus_EIV1_scaffold_0012108:0-4000	35	2.91667
LG3:95875000-95887000	MKQE02000578.1:73000-76000	Oreochromis_mossambicus_EIV1_scaffold_0003493:10000-12000	35	2.91667
LG0:14177000-14188000	LG6:6372000-6382000	Oreochromis_mossambicus_EIV1_scaffold_0002293:9000-23000	32	2.90909
LG3:75450000-75460000	LG3:77823000-77830000	Oreochromis_mossambicus_EIV1_scaffold_0006386:4000-7000	29	2.9
LG0:3410000-3420000	LG3:84827000-84834000	Oreochromis_mossambicus_EIV1_scaffold_0000526:155000-158000	29	2.9
LG3:87864000-87874000	LG14:11520000-11524000	Oreochromis_mossambicus_EIV1_scaffold_0000069:2366000-2368000	29	2.9
LG3:64692000-64702000	MKQE02000241.1:561000-567000	Oreochromis_mossambicus_EIV1_scaffold_0000242:26000-35000	29	2.9
LG3:115764000-115773000	LG3:58755000-58767000	Oreochromis_mossambicus_EIV1_scaffold_0004768:9000-12000	26	2.88889
LG3:80843000-80852000	LG12:36488000-36492000	Oreochromis_mossambicus_EIV1_scaffold_0006792:0-4000	26	2.88889
LG0:10714000-10723000	LG8:1193000-1194000	Oreochromis_mossambicus_EIV1_scaffold_0001110:10000-11000	26	2.88889
LG8:21713000-21738000	LG8:21064000-21085000	Oreochromis_mossambicus_EIV1_scaffold_0001284:14000-22000	72	2.88
LG3:76112000-76119000	LG3:16185000-16189000	Oreochromis_mossambicus_EIV1_scaffold_0000593:94000-95000	20	2.85714
LG3:113183000-113197000	LG3:82027000-82033000	Oreochromis_mossambicus_EIV1_scaffold_0004359:0-13000	40	2.85714
LG3:92963000-92977000	LG3:76156000-76169000	Oreochromis_mossambicus_EIV1_scaffold_0001003:0-10000	40	2.85714
LG3:104210000-104223000	LG3:70891000-70903000	Oreochromis_mossambicus_EIV1_scaffold_0001712:3000-10000	37	2.84615
LG15:1375000-1388000	LG15:1413000-1420000	Oreochromis_mossambicus_EIV1_scaffold_0000015:1198000-1200000	37	2.84615
LG6:18260000-18273000	MKQE02000815.1:26000-27000	Oreochromis_mossambicus_EIV1_scaffold_0004374:9000-10000	37	2.84615
LG3:104020000-104032000	LG3:70720000-70726000	Oreochromis_mossambicus_EIV1_scaffold_0001256:32000-34000	34	2.83333
LG13:8409000-8421000	LG13:6071000-6072000	Oreochromis_mossambicus_EIV1_scaffold_0000002:203000-205000	34	2.83333
LG10:16260000-16278000	LG9:14563000-14570000	Oreochromis_mossambicus_EIV1_scaffold_0000046:1759000-1762000	51	2.83333
LG18:21067000-21090000	LG18:19324000-19335000	Oreochromis_mossambicus_EIV1_scaffold_0019424:0-3000	65	2.82609
LG3:105292000-105303000	LG2:4009000-4011000	Oreochromis_mossambicus_EIV1_scaffold_0002479:9000-19000	31	2.81818
LG0:9266000-9277000	LG14:4447000-4449000	Oreochromis_mossambicus_EIV1_scaffold_0005766:5000-7000	31	2.81818
LG0:8159000-8170000	MKQE02001882.1:315000-317000	Oreochromis_mossambicus_EIV1_scaffold_0029704:0-1000	31	2.81818
LG3:93029000-93040000	LG3:76156000-76169000	Oreochromis_mossambicus_EIV1_scaffold_0014497:1000-5000	31	2.81818
LG0:11467000-11477000	MKQE02000524.1:66000-72000	Oreochromis_mossambicus_EIV1_scaffold_0005269:6000-11988	28	2.8
LG3:93618000-93628000	LG10:5236000-5238000	Oreochromis_mossambicus_EIV1_scaffold_0000086:1664000-1665000	28	2.8
LG23:40675000-40685000	LG23:39550000-39551000	Oreochromis_mossambicus_EIV1_scaffold_0000009:6017000-6021000	28	2.8
LG0:4916000-4940000	LG1:6552000-6553000	Oreochromis_mossambicus_EIV1_scaffold_0000698:12000-14000	67	2.79167
LG3:82754000-82768000	LG3:68380000-68382000	Oreochromis_mossambicus_EIV1_scaffold_0003962:1000-5000	39	2.78571
LG0:15849000-15863000	LG4:17499000-17500000	Oreochromis_mossambicus_EIV1_scaffold_0016436:1000-2000	39	2.78571
LG3:116073000-116087000	LG3:87362000-87373000	Oreochromis_mossambicus_EIV1_scaffold_0000995:48000-54000	39	2.78571
LG3:72020000-72038000	LG3:60030000-60042000	Oreochromis_mossambicus_EIV1_scaffold_0002010:17000-22000	50	2.77778
LG9:32543000-32552000	LG9:7278000-7279000	Oreochromis_mossambicus_EIV1_scaffold_0000389:4000-5000	25	2.77778
LG3:105016000-105029000	LG3:71581000-71582000	Oreochromis_mossambicus_EIV1_scaffold_0000436:181000-182000	36	2.76923
LG3:77223000-77236000	LG3:56979000-56994000	Oreochromis_mossambicus_EIV1_scaffold_0000454:183000-188000	36	2.76923
LG3:87992000-88004000	LG3:79545000-79554000	Oreochromis_mossambicus_EIV1_scaffold_0001222:42000-45000	33	2.75
LG23:16804000-16816000	LG3:60257000-60258000	Oreochromis_mossambicus_EIV1_scaffold_0000167:1091000-1100000	33	2.75
LG0:13136000-13148000	LG18:15673000-15674000	Oreochromis_mossambicus_EIV1_scaffold_0000136:441000-442000	33	2.75
LG3:104888000-104904000	LG15:29761000-29771000	Oreochromis_mossambicus_EIV1_scaffold_0000436:124000-128000	44	2.75
LG3:91079000-91098000	LG2:5000-12000	Oreochromis_mossambicus_EIV1_scaffold_0000201:900000-903000	52	2.73684
LG20:27757000-27772000	LG20:27697000-27699000	Oreochromis_mossambicus_EIV1_scaffold_0000030:1769000-1773000	41	2.73333
LG0:10786000-10801000	LG3:65772000-65780000	Oreochromis_mossambicus_EIV1_scaffold_0007941:3000-8000	41	2.73333
LG0:6108000-6119000	LG2:15190000-15191000	Oreochromis_mossambicus_EIV1_scaffold_0000973:40000-41000	30	2.72727
LG6:36811000-36825000	LG18:4722000-4724000	Oreochromis_mossambicus_EIV1_scaffold_0017550:2000-4000	38	2.71429
LG9:31763000-31770000	MKQE02000127.1:102000-116000	Oreochromis_mossambicus_EIV1_scaffold_0038685:0-1678	19	2.71429
LG3:107295000-107302000	LG2:436000-440000	Oreochromis_mossambicus_EIV1_scaffold_0000841:6000-16000	19	2.71429
LG3:66964000-66978000	LG3:53116000-53120000	Oreochromis_mossambicus_EIV1_scaffold_0032168:0-2421	38	2.71429
LG0:9958000-9972000	LG3:481000-490000	Oreochromis_mossambicus_EIV1_scaffold_0026974:0-3000	38	2.71429
LG3:79163000-79177000	MKQE02001612.1:753000-755000	Oreochromis_mossambicus_EIV1_scaffold_0000674:89000-90000	38	2.71429
LG0:5754000-5764000	LG3:85460000-85462000	Oreochromis_mossambicus_EIV1_scaffold_0003792:1000-3000	27	2.7
LG20:5442000-5455000	LG17:29689000-29698000	Oreochromis_mossambicus_EIV1_scaffold_0010363:1000-3000	35	2.69231
LG9:33225000-33238000	MKQE02002386.1:53000-54000	Oreochromis_mossambicus_EIV1_scaffold_0000958:18000-19000	35	2.69231
LG6:41924000-41940000	MKQE02001840.1:192000-194000	Oreochromis_mossambicus_EIV1_scaffold_0000647:31000-36000	43	2.6875
LG0:29041000-29057000	LG2:1984000-1986000	Oreochromis_mossambicus_EIV1_scaffold_0000042:4005000-4007000	43	2.6875
LG0:7484000-7496000	MKQE02000617.1:7000-8000	Oreochromis_mossambicus_EIV1_scaffold_0000008:4399000-4400000	32	2.66667
LG15:9388000-9400000	LG14:1609000-1613000	Oreochromis_mossambicus_EIV1_scaffold_0016702:2000-5221	32	2.66667
LG3:90975000-90987000	MKQE02000441.1:16000-21000	Oreochromis_mossambicus_EIV1_scaffold_0043489:0-1355	32	2.66667
LG0:18972000-18987000	MKQE02001612.1:341000-355000	Oreochromis_mossambicus_EIV1_scaffold_0002472:1000-2000	40	2.66667
LG3:77665000-77679000	LG4:25998000-26001000	Oreochromis_mossambicus_EIV1_scaffold_0000018:1925000-1928000	37	2.64286
LG3:80262000-80276000	LG3:66826000-66827000	Oreochromis_mossambicus_EIV1_scaffold_0011488:2000-4000	37	2.64286
LG3:100472000-100483000	LG3:77421000-77434000	Oreochromis_mossambicus_EIV1_scaffold_0007413:1000-4000	29	2.63636
LG22:4777000-4788000	LG16:35330000-35334000	Oreochromis_mossambicus_EIV1_scaffold_0034871:0-2077	29	2.63636
LG6:31093000-31104000	LG9:1301000-1305000	Oreochromis_mossambicus_EIV1_scaffold_0000322:428000-432000	29	2.63636
LG0:6230000-6246000	LG15:21928000-21929000	Oreochromis_mossambicus_EIV1_scaffold_0000411:16000-22000	42	2.625
LG0:35898000-35914000	LG23:27937000-27941000	Oreochromis_mossambicus_EIV1_scaffold_0000301:437000-443000	42	2.625
LG22:17445000-17461000	LG22:15690000-15692000	Oreochromis_mossambicus_EIV1_scaffold_0000017:2410000-2424000	42	2.625
LG3:102989000-103002000	LG10:2624000-2632000	Oreochromis_mossambicus_EIV1_scaffold_0012406:0-6595	34	2.61538
LG0:259000-272000	LG3:46296000-46301000	Oreochromis_mossambicus_EIV1_scaffold_0000203:11000-13000	34	2.61538
LG14:35374000-35389000	LG14:36542000-36546000	Oreochromis_mossambicus_EIV1_scaffold_0000052:3167000-3172000	39	2.6
LG3:100872000-100887000	LG5:579000-584000	Oreochromis_mossambicus_EIV1_scaffold_0018869:0-4614	39	2.6
LG3:75179000-75194000	LG17:31680000-31687000	Oreochromis_mossambicus_EIV1_scaffold_0000448:87000-90000	39	2.6
LG0:34907000-34922000	LG3:58780000-58784000	Oreochromis_mossambicus_EIV1_scaffold_0004768:9000-12000	39	2.6
LG3:89340000-89357000	LG3:53528000-53539000	Oreochromis_mossambicus_EIV1_scaffold_0002997:11000-16000	44	2.58824
LG3:88734000-88746000	MKQE02000249.1:339000-344000	Oreochromis_mossambicus_EIV1_scaffold_0005157:5000-8000	31	2.58333
LG19:16669000-16681000	MKQE02001975.1:154000-160000	Oreochromis_mossambicus_EIV1_scaffold_0000094:2400000-2407000	31	2.58333
LG0:9309000-9321000	LG18:10238000-10239000	Oreochromis_mossambicus_EIV1_scaffold_0024967:0-3360	31	2.58333
LG3:87339000-87351000	LG3:58322000-58340000	Oreochromis_mossambicus_EIV1_scaffold_0009789:5000-7000	31	2.58333
LG4:20491000-20510000	LG4:18575000-18581000	Oreochromis_mossambicus_EIV1_scaffold_0000172:293000-306000	49	2.57895
LG3:70847000-70854000	LG12:38364000-38366000	Oreochromis_mossambicus_EIV1_scaffold_0000099:2008000-2014000	18	2.57143
LG0:17898000-17912000	MKQE02000442.1:265000-267000	Oreochromis_mossambicus_EIV1_scaffold_0026522:2000-3126	36	2.57143
LG0:34490000-34504000	LG3:30900000-30906000	Oreochromis_mossambicus_EIV1_scaffold_0000271:267000-273000	36	2.57143
LG3:105264000-105278000	LG3:72155000-72160000	Oreochromis_mossambicus_EIV1_scaffold_0000600:6000-13000	36	2.57143
LG7:5155000-5169000	LG7:5035000-5048000	Oreochromis_mossambicus_EIV1_scaffold_0000235:464000-472000	36	2.57143
LG0:14431000-14445000	LG4:27414000-27426000	Oreochromis_mossambicus_EIV1_scaffold_0022450:0-1000	36	2.57143
LG3:44015000-44038000	LG3:32577000-32582000	Oreochromis_mossambicus_EIV1_scaffold_0000247:513000-520000	59	2.56522
LG3:102045000-102054000	LG13:29942000-29943000	Oreochromis_mossambicus_EIV1_scaffold_0022476:0-3000	23	2.55556
LG2:11651000-11669000	LG2:24950000-24956000	Oreochromis_mossambicus_EIV1_scaffold_0000446:109000-124000	46	2.55556
LG3:98254000-98265000	LG3:22929000-22931000	Oreochromis_mossambicus_EIV1_scaffold_0005005:8000-10000	28	2.54545
LG0:15935000-15946000	MKQE02001856.1:49000-57000	Oreochromis_mossambicus_EIV1_scaffold_0000450:19000-24000	28	2.54545
LG0:11648000-11659000	LG3:747000-753000	Oreochromis_mossambicus_EIV1_scaffold_0000229:97000-103000	28	2.54545
LG0:10517000-10530000	LG12:2828000-2829000	Oreochromis_mossambicus_EIV1_scaffold_0000029:1566000-1567000	33	2.53846
LG0:20155000-20168000	MKQE02000227.1:68000-70000	Oreochromis_mossambicus_EIV1_scaffold_0000503:162000-163000	33	2.53846
LG3:59779000-59792000	MKQE02000821.1:99000-102000	Oreochromis_mossambicus_EIV1_scaffold_0000677:24000-32000	33	2.53846
LG5:13840000-13855000	LG5:14393000-14395000	Oreochromis_mossambicus_EIV1_scaffold_0017764:3000-4913	38	2.53333
LG3:107942000-107957000	LG6:1890000-1893000	Oreochromis_mossambicus_EIV1_scaffold_0000127:1293000-1295000	38	2.53333
LG6:37046000-37061000	LG6:3675000-3681000	Oreochromis_mossambicus_EIV1_scaffold_0026363:0-3000	38	2.53333
LG3:71983000-71998000	LG3:60009000-60025000	Oreochromis_mossambicus_EIV1_scaffold_0014483:5000-5926	38	2.53333
LG2:80000-97000	LG2:36004000-36013000	Oreochromis_mossambicus_EIV1_scaffold_0000004:26000-39000	43	2.52941
LG3:76022000-76036000	LG15:14925000-14927000	Oreochromis_mossambicus_EIV1_scaffold_0005228:0-6000	35	2.5
LG0:14466000-14478000	LG9:13182000-13183000	Oreochromis_mossambicus_EIV1_scaffold_0016703:4000-5221	30	2.5
LG0:2905000-2917000	LG20:9662000-9666000	Oreochromis_mossambicus_EIV1_scaffold_0000144:1468000-1476000	30	2.5
LG0:35445000-35469000	LG19:29070000-29078000	Oreochromis_mossambicus_EIV1_scaffold_0000079:117000-129000	60	2.5
LG0:3359000-3371000	MKQE02001612.1:341000-355000	Oreochromis_mossambicus_EIV1_scaffold_0000526:112000-119000	30	2.5
LG3:1766000-1778000	LG7:23246000-23248000	Oreochromis_mossambicus_EIV1_scaffold_0000100:144000-146000	30	2.5
LG0:7258000-7272000	LG13:8118000-8120000	Oreochromis_mossambicus_EIV1_scaffold_0000408:19000-21000	35	2.5
LG3:77248000-77262000	LG3:56979000-56994000	Oreochromis_mossambicus_EIV1_scaffold_0000454:190000-194000	35	2.5
LG6:10468000-10482000	LG14:22389000-22390000	Oreochromis_mossambicus_EIV1_scaffold_0000014:3686000-3687000	35	2.5
LG3:113659000-113676000	LG3:62145000-62151000	Oreochromis_mossambicus_EIV1_scaffold_0031653:2000-2482	42	2.47059
LG11:26923000-26938000	LG16:28905000-28906000	Oreochromis_mossambicus_EIV1_scaffold_0000338:5000-7000	37	2.46667
LG3:80720000-80735000	LG3:69358000-69362000	Oreochromis_mossambicus_EIV1_scaffold_0000899:6000-7000	37	2.46667
LG3:76858000-76871000	LG3:78058000-78061000	Oreochromis_mossambicus_EIV1_scaffold_0022274:0-3000	32	2.46154
LG3:54627000-54640000	LG3:65333000-65336000	Oreochromis_mossambicus_EIV1_scaffold_0037955:0-1746	32	2.46154
LG0:10899000-10915000	LG6:9645000-9653000	Oreochromis_mossambicus_EIV1_scaffold_0002588:13000-21000	39	2.4375
LG0:11847000-11863000	LG3:75109000-75115000	Oreochromis_mossambicus_EIV1_scaffold_0022994:0-2000	39	2.4375
LG0:49262000-49285000	LG11:36604000-36606000	Oreochromis_mossambicus_EIV1_scaffold_0001640:17000-18000	56	2.43478
LG12:33527000-33541000	LG3:29839000-29847000	Oreochromis_mossambicus_EIV1_scaffold_0017917:0-4873	34	2.42857
LG0:14157000-14171000	MKQE02000362.1:43000-46000	Oreochromis_mossambicus_EIV1_scaffold_0000643:70000-72000	34	2.42857
LG3:102934000-102948000	MKQE02000500.1:78000-82000	Oreochromis_mossambicus_EIV1_scaffold_0035531:0-1000	34	2.42857
LG3:113628000-113640000	LG3:79545000-79554000	Oreochromis_mossambicus_EIV1_scaffold_0001222:42000-45000	29	2.41667
LG0:5114000-5126000	LG3:86536000-86540000	Oreochromis_mossambicus_EIV1_scaffold_0001556:19000-22000	29	2.41667
LG3:59297000-59309000	LG11:3926000-3928000	Oreochromis_mossambicus_EIV1_scaffold_0000405:9000-18000	29	2.41667
LG3:106500000-106512000	LG7:58042000-58044000	Oreochromis_mossambicus_EIV1_scaffold_0013779:3000-6000	29	2.41667
LG3:93553000-93565000	LG3:75666000-75675000	Oreochromis_mossambicus_EIV1_scaffold_0000578:10000-12000	29	2.41667
LG3:33620000-33630000	LG3:49516000-49522000	Oreochromis_mossambicus_EIV1_scaffold_0006564:6000-7000	24	2.4
LG0:8715000-8730000	LG3:69889000-69893000	Oreochromis_mossambicus_EIV1_scaffold_0000009:4743000-4745000	36	2.4
LG0:13199000-13214000	LG13:2381000-2382000	Oreochromis_mossambicus_EIV1_scaffold_0000039:2163000-2164000	36	2.4
LG3:65668000-65686000	LG3:51758000-51766000	Oreochromis_mossambicus_EIV1_scaffold_0000231:784000-789000	43	2.38889
LG20:27809000-27827000	LG20:27682000-27691000	Oreochromis_mossambicus_EIV1_scaffold_0016230:0-4000	43	2.38889
LG3:102026000-102039000	LG4:4321000-4324000	Oreochromis_mossambicus_EIV1_scaffold_0000007:6613000-6616000	31	2.38462
LG23:1254000-1267000	LG10:10259000-10260000	Oreochromis_mossambicus_EIV1_scaffold_0000081:426000-427000	31	2.38462
LG3:33564000-33577000	LG1:27294000-27297000	Oreochromis_mossambicus_EIV1_scaffold_0000001:1963000-1965000	31	2.38462
LG12:34216000-34237000	LG12:32006000-32013000	Oreochromis_mossambicus_EIV1_scaffold_0000194:651000-666000	50	2.38095
LG6:41889000-41905000	LG6:8559000-8561000	Oreochromis_mossambicus_EIV1_scaffold_0004703:9000-13000	38	2.375
LG0:11542000-11558000	LG4:19429000-19437000	Oreochromis_mossambicus_EIV1_scaffold_0000172:1215000-1221000	38	2.375
LG0:13322000-13336000	LG22:11642000-11644000	Oreochromis_mossambicus_EIV1_scaffold_0000191:309000-310000	33	2.35714
LG0:5085000-5099000	LG23:2731000-2732000	Oreochromis_mossambicus_EIV1_scaffold_0000211:8000-9000	33	2.35714
LG11:32388000-32402000	LG11:30324000-30334000	Oreochromis_mossambicus_EIV1_scaffold_0008163:3000-8000	33	2.35714
LG3:59038000-59052000	LG3:76978000-76980000	Oreochromis_mossambicus_EIV1_scaffold_0024897:0-2000	33	2.35714
LG3:77038000-77055000	LG3:57096000-57110000	Oreochromis_mossambicus_EIV1_scaffold_0020042:0-4000	40	2.35294
LG0:5406000-5423000	MKQE02001524.1:87000-90000	Oreochromis_mossambicus_EIV1_scaffold_0034766:0-2000	40	2.35294
LG4:24468000-24485000	LG1:6710000-6716000	Oreochromis_mossambicus_EIV1_scaffold_0000105:16000-20000	40	2.35294
LG3:91636000-91662000	MKQE02000095.1:288000-301000	Oreochromis_mossambicus_EIV1_scaffold_0018654:2000-4000	61	2.34615
LG3:6641000-6656000	LG3:3446000-3469000	Oreochromis_mossambicus_EIV1_scaffold_0023798:0-3000	35	2.33333
LG0:1373000-1388000	LG3:5429000-5431000	Oreochromis_mossambicus_EIV1_scaffold_0000117:1066000-1068000	35	2.33333
LG0:4033000-4045000	LG22:5116000-5117000	Oreochromis_mossambicus_EIV1_scaffold_0000022:5546000-5547000	28	2.33333
LG6:41279000-41294000	MKQE02000751.1:73000-84000	Oreochromis_mossambicus_EIV1_scaffold_0047090:0-1177	35	2.33333
LG3:37349000-37365000	LG3:26940000-26944000	Oreochromis_mossambicus_EIV1_scaffold_0004198:10000-12000	37	2.3125
LG0:49236000-49252000	LG18:38000000-38006000	Oreochromis_mossambicus_EIV1_scaffold_0000326:289000-296000	37	2.3125
LG0:20359000-20372000	MKQE02001612.1:556000-558000	Oreochromis_mossambicus_EIV1_scaffold_0001886:4000-5000	30	2.30769
LG0:554000-581000	LG15:30334000-30339000	Oreochromis_mossambicus_EIV1_scaffold_0000113:1197000-1205000	62	2.2963
LG3:74450000-74467000	LG3:53927000-53937000	Oreochromis_mossambicus_EIV1_scaffold_0000469:140000-143000	39	2.29412
LG3:90476000-90490000	LG3:53385000-53388000	Oreochromis_mossambicus_EIV1_scaffold_0014993:0-3000	32	2.28571
LG3:93213000-93231000	LG3:75783000-75789000	Oreochromis_mossambicus_EIV1_scaffold_0000480:193000-194000	41	2.27778
LG0:109000-127000	LG15:25627000-25629000	Oreochromis_mossambicus_EIV1_scaffold_0000088:1515000-1516000	41	2.27778
LG3:60089000-60107000	MKQE02000821.1:5000-6000	Oreochromis_mossambicus_EIV1_scaffold_0000597:23000-28000	41	2.27778
LG3:3255000-3273000	LG6:1523000-1527000	Oreochromis_mossambicus_EIV1_scaffold_0000064:362000-366000	41	2.27778
LG19:33310000-33325000	LG2:6408000-6409000	Oreochromis_mossambicus_EIV1_scaffold_0000229:586000-592000	34	2.26667
LG3:93381000-93397000	LG20:5690000-5692000	Oreochromis_mossambicus_EIV1_scaffold_0000020:421000-422000	36	2.25
LG0:7552000-7572000	LG11:3205000-3206000	Oreochromis_mossambicus_EIV1_scaffold_0000250:349000-351000	45	2.25
LG0:13750000-13767000	LG14:24895000-24900000	Oreochromis_mossambicus_EIV1_scaffold_0000256:20000-21000	38	2.23529
LG3:102217000-102234000	LG5:951000-956000	Oreochromis_mossambicus_EIV1_scaffold_0020532:2000-4000	38	2.23529
LG0:4398000-4411000	LG20:29173000-29175000	Oreochromis_mossambicus_EIV1_scaffold_0000375:90000-91000	29	2.23077
LG22:1856000-1869000	LG23:29029000-29030000	Oreochromis_mossambicus_EIV1_scaffold_0006168:10000-10692	29	2.23077
LG0:16529000-16543000	MKQE02000465.1:151000-155000	Oreochromis_mossambicus_EIV1_scaffold_0000379:94000-99000	31	2.21429
LG0:17943000-17957000	LG3:82690000-82693000	Oreochromis_mossambicus_EIV1_scaffold_0009524:2000-7000	31	2.21429
LG3:76931000-76946000	LG3:77614000-77619000	Oreochromis_mossambicus_EIV1_scaffold_0000718:75000-77000	33	2.2
LG0:28570000-28585000	LG6:1908000-1909000	Oreochromis_mossambicus_EIV1_scaffold_0000137:1374000-1375000	33	2.2
LG3:67074000-67089000	LG3:52964000-52975000	Oreochromis_mossambicus_EIV1_scaffold_0025746:0-3000	33	2.2
LG8:21562000-21577000	LG22:38326000-38329000	Oreochromis_mossambicus_EIV1_scaffold_0002404:16000-19000	33	2.2
LG0:8537000-8552000	LG2:36413000-36415000	Oreochromis_mossambicus_EIV1_scaffold_0006857:4000-6000	33	2.2
LG18:32203000-32218000	LG18:30101000-30110000	Oreochromis_mossambicus_EIV1_scaffold_0013317:0-1000	33	2.2
LG0:4835000-4902000	LG3:29876000-29880000	Oreochromis_mossambicus_EIV1_scaffold_0000698:1000-10000	147	2.19403
LG3:92906000-92922000	LG19:117000-118000	Oreochromis_mossambicus_EIV1_scaffold_0000300:111000-112000	35	2.1875
LG0:17133000-17149000	MKQE02000860.1:13000-16000	Oreochromis_mossambicus_EIV1_scaffold_0030449:0-2620	35	2.1875
LG3:82204000-82220000	LG3:62711000-62712000	Oreochromis_mossambicus_EIV1_scaffold_0000502:117000-123000	35	2.1875
LG0:16190000-16206000	LG19:14644000-14648000	Oreochromis_mossambicus_EIV1_scaffold_0000137:469000-471000	35	2.1875
LG3:61152000-61174000	LG14:39708000-39711000	Oreochromis_mossambicus_EIV1_scaffold_0000149:766000-769000	48	2.18182
LG3:66603000-66620000	LG3:53290000-53292000	Oreochromis_mossambicus_EIV1_scaffold_0020205:0-2000	37	2.17647
LG3:59914000-59932000	LG3:45446000-45456000	Oreochromis_mossambicus_EIV1_scaffold_0000376:141000-146000	39	2.16667
LG0:30240000-30252000	MKQE02001143.1:163000-175000	Oreochromis_mossambicus_EIV1_scaffold_0005636:5000-8000	26	2.16667
LG3:114391000-114404000	LG17:17179000-17182000	Oreochromis_mossambicus_EIV1_scaffold_0000137:578000-580000	28	2.15385
LG18:32944000-32957000	LG11:38498000-38502000	Oreochromis_mossambicus_EIV1_scaffold_0033502:0-2241	28	2.15385
LG3:102775000-102789000	MKQE02001966.1:52000-56000	Oreochromis_mossambicus_EIV1_scaffold_0031046:0-2556	30	2.14286
LG0:9444000-9458000	LG3:81691000-81697000	Oreochromis_mossambicus_EIV1_scaffold_0015629:1000-5549	30	2.14286
LG13:3203000-3217000	LG17:33920000-33921000	Oreochromis_mossambicus_EIV1_scaffold_0001078:52000-53931	30	2.14286
LG3:76144000-76158000	LG3:15213000-15216000	Oreochromis_mossambicus_EIV1_scaffold_0000231:542000-543000	30	2.14286
LG3:106024000-106038000	LG12:33684000-33685000	Oreochromis_mossambicus_EIV1_scaffold_0000615:81000-87000	30	2.14286
LG0:18133000-18147000	LG3:86392000-86397000	Oreochromis_mossambicus_EIV1_scaffold_0000611:17000-18000	30	2.14286
LG3:100494000-100509000	LG3:64382000-64384000	Oreochromis_mossambicus_EIV1_scaffold_0004457:10000-13000	32	2.13333
LG0:8769000-8785000	LG2:6663000-6668000	Oreochromis_mossambicus_EIV1_scaffold_0022200:0-1000	34	2.125
LG3:73799000-73816000	LG14:33142000-33144000	Oreochromis_mossambicus_EIV1_scaffold_0029894:0-2000	36	2.11765
LG0:28822000-28831000	LG18:30208000-30235000	Oreochromis_mossambicus_EIV1_scaffold_0006220:6000-7000	19	2.11111
LG0:16153000-16172000	LG9:34060000-34068000	Oreochromis_mossambicus_EIV1_scaffold_0000377:148000-151000	40	2.10526
LG0:8738000-8758000	LG2:18986000-18989000	Oreochromis_mossambicus_EIV1_scaffold_0000065:1082000-1086000	42	2.1
LG3:59798000-59819000	LG3:43840000-43843000	Oreochromis_mossambicus_EIV1_scaffold_0000677:24000-32000	44	2.09524
LG3:93463000-93475000	LG12:30963000-30965000	Oreochromis_mossambicus_EIV1_scaffold_0027741:1000-2965	25	2.08333
LG10:17828000-17842000	LG6:137000-139000	Oreochromis_mossambicus_EIV1_scaffold_0018704:2000-4000	29	2.07143
LG0:28544000-28559000	LG19:30119000-30126000	Oreochromis_mossambicus_EIV1_scaffold_0000220:332000-340000	31	2.06667
LG3:62190000-62205000	LG3:49370000-49372000	Oreochromis_mossambicus_EIV1_scaffold_0000694:69000-73000	31	2.06667
LG6:34796000-34811000	LG6:10127000-10145000	Oreochromis_mossambicus_EIV1_scaffold_0014946:0-2000	31	2.06667
LG0:10963000-10978000	LG16:28754000-28759000	Oreochromis_mossambicus_EIV1_scaffold_0000758:12000-13000	31	2.06667
LG3:86996000-87011000	LG6:25821000-25835000	Oreochromis_mossambicus_EIV1_scaffold_0000966:37000-40000	31	2.06667
LG3:81133000-81148000	LG18:32208000-32212000	Oreochromis_mossambicus_EIV1_scaffold_0000008:1170000-1173000	31	2.06667
LG3:101162000-101177000	LG3:61560000-61565000	Oreochromis_mossambicus_EIV1_scaffold_0002178:12000-14000	31	2.06667
LG0:2529000-2545000	MKQE02000205.1:253000-255000	Oreochromis_mossambicus_EIV1_scaffold_0000707:0-3000	33	2.0625
LG0:5067000-5083000	LG9:35151000-35155000	Oreochromis_mossambicus_EIV1_scaffold_0000052:875000-884000	33	2.0625
LG3:110615000-110631000	MKQE02000530.1:112000-115000	Oreochromis_mossambicus_EIV1_scaffold_0011400:1000-3000	33	2.0625
LG3:27594000-27628000	LG3:17693000-17705000	Oreochromis_mossambicus_EIV1_scaffold_0000086:2136000-2139000	70	2.05882
LG0:7948000-7965000	LG3:55997000-55999000	Oreochromis_mossambicus_EIV1_scaffold_0000574:118000-130000	35	2.05882
LG0:3923000-3940000	LG3:65964000-65967000	Oreochromis_mossambicus_EIV1_scaffold_0000627:20000-23000	35	2.05882
LG0:12233000-12250000	LG19:25739000-25742000	Oreochromis_mossambicus_EIV1_scaffold_0000008:7066000-7069000	35	2.05882
LG3:62289000-62309000	LG3:49016000-49021000	Oreochromis_mossambicus_EIV1_scaffold_0000373:219000-228000	41	2.05
LG3:93571000-93593000	LG11:5027000-5028000	Oreochromis_mossambicus_EIV1_scaffold_0000557:119000-123000	45	2.04545
LG3:63242000-63258000	MKQE02000456.1:102000-110000	Oreochromis_mossambicus_EIV1_scaffold_0000384:289000-290000	32	2
LG3:76790000-76811000	LG3:57885000-57892000	Oreochromis_mossambicus_EIV1_scaffold_0000496:109000-114000	42	2
LG3:58661000-58677000	LG3:46116000-46119000	Oreochromis_mossambicus_EIV1_scaffold_0000070:2432000-2434000	32	2
LG3:88916000-88933000	LG3:61283000-61287000	Oreochromis_mossambicus_EIV1_scaffold_0011417:2000-5000	34	2
LG22:15343000-15360000	LG16:876000-880000	Oreochromis_mossambicus_EIV1_scaffold_0000130:54000-56000	34	2
LG3:58698000-58716000	LG3:46088000-46094000	Oreochromis_mossambicus_EIV1_scaffold_0002647:13000-18000	36	2
LG18:32757000-32771000	LG12:25263000-25273000	Oreochromis_mossambicus_EIV1_scaffold_0000122:1006000-1014000	28	2
LG3:116625000-116643000	LG3:56227000-56228000	Oreochromis_mossambicus_EIV1_scaffold_0000817:10000-11000	36	2
LG0:16804000-16820000	MKQE02002456.1:612000-613000	Oreochromis_mossambicus_EIV1_scaffold_0000601:40000-41000	32	2
LG3:104725000-104740000	LG3:70891000-70903000	Oreochromis_mossambicus_EIV1_scaffold_0001712:3000-10000	30	2
LG3:73238000-73253000	LG3:60642000-60649000	Oreochromis_mossambicus_EIV1_scaffold_0009153:0-8101	30	2
LG6:31107000-31128000	LG7:27522000-27524000	Oreochromis_mossambicus_EIV1_scaffold_0000213:21000-22000	41	1.95238
LG0:5859000-5879000	LG9:7973000-7980000	Oreochromis_mossambicus_EIV1_scaffold_0016113:0-5398	39	1.95
LG3:93313000-93331000	LG7:35229000-35231000	Oreochromis_mossambicus_EIV1_scaffold_0000316:56000-58000	35	1.94444
LG0:7842000-7859000	LG1:7446000-7447000	Oreochromis_mossambicus_EIV1_scaffold_0000214:409000-411000	33	1.94118
LG3:99885000-99902000	LG10:30263000-30264000	Oreochromis_mossambicus_EIV1_scaffold_0000070:276000-277000	33	1.94118
LG3:109451000-109467000	LG22:2056000-2057000	Oreochromis_mossambicus_EIV1_scaffold_0022725:3000-3739	31	1.9375
LG12:19397000-19413000	LG15:38370000-38376000	Oreochromis_mossambicus_EIV1_scaffold_0000005:6752000-6757000	31	1.9375
LG3:91716000-91742000	MKQE02000095.1:179000-184000	Oreochromis_mossambicus_EIV1_scaffold_0020571:0-4000	50	1.92308
LG3:59822000-59855000	LG3:43778000-43782000	Oreochromis_mossambicus_EIV1_scaffold_0000677:24000-32000	63	1.90909
LG18:11420000-11442000	LG18:9795000-9802000	Oreochromis_mossambicus_EIV1_scaffold_0005706:0-3000	42	1.90909
LG3:72667000-72688000	LG3:60316000-60317000	Oreochromis_mossambicus_EIV1_scaffold_0002309:18000-21000	40	1.90476
LG3:93258000-93288000	LG3:75895000-75903000	Oreochromis_mossambicus_EIV1_scaffold_0001427:29000-35000	57	1.9
LG0:1708000-1727000	MKQE02000158.1:48000-52000	Oreochromis_mossambicus_EIV1_scaffold_0007862:4000-8000	36	1.89474
LG0:16289000-16307000	MKQE02000364.1:36000-38000	Oreochromis_mossambicus_EIV1_scaffold_0036538:0-1000	34	1.88889
LG3:104110000-104128000	LG3:70826000-70832000	Oreochromis_mossambicus_EIV1_scaffold_0003732:4000-7000	34	1.88889
LG0:20229000-20246000	LG2:9693000-9696000	Oreochromis_mossambicus_EIV1_scaffold_0000044:1495000-1497000	32	1.88235
LG3:18433000-18452000	LG3:11210000-11218000	Oreochromis_mossambicus_EIV1_scaffold_0000239:743000-745000	35	1.84211
LG13:8199000-8223000	LG13:8490000-8494000	Oreochromis_mossambicus_EIV1_scaffold_0006279:0-5000	44	1.83333
LG3:105149000-105167000	LG3:71903000-71905000	Oreochromis_mossambicus_EIV1_scaffold_0000397:17000-19000	33	1.83333
LG3:102492000-102510000	LG5:683000-689000	Oreochromis_mossambicus_EIV1_scaffold_0018825:0-4623	33	1.83333
LG3:93010000-93027000	LG3:76215000-76226000	Oreochromis_mossambicus_EIV1_scaffold_0001003:0-10000	31	1.82353
LG6:7029000-7040000	LG6:35437000-35446000	Oreochromis_mossambicus_EIV1_scaffold_0000064:2794000-2796000	20	1.81818
LG0:7455000-7471000	MKQE02000646.1:169000-173000	Oreochromis_mossambicus_EIV1_scaffold_0004628:8000-13000	29	1.8125
LG13:8297000-8313000	LG7:19833000-19834000	Oreochromis_mossambicus_EIV1_scaffold_0000259:380000-381000	29	1.8125
LG0:943000-964000	LG6:41320000-41322000	Oreochromis_mossambicus_EIV1_scaffold_0000380:253000-256000	38	1.80952
LG3:112529000-112550000	LG3:82896000-82901000	Oreochromis_mossambicus_EIV1_scaffold_0000912:59000-63000	38	1.80952
LG3:82543000-82564000	LG3:67725000-67727000	Oreochromis_mossambicus_EIV1_scaffold_0005305:7000-10000	38	1.80952
LG3:18400000-18430000	LG3:11210000-11218000	Oreochromis_mossambicus_EIV1_scaffold_0008130:1000-7000	54	1.8
LG3:3360000-3382000	LG2:15464000-15470000	Oreochromis_mossambicus_EIV1_scaffold_0000947:53000-58000	39	1.77273
LG0:10252000-10269000	LG3:58227000-58228000	Oreochromis_mossambicus_EIV1_scaffold_0000177:699000-700000	30	1.76471
LG3:59875000-59892000	LG10:5950000-5953000	Oreochromis_mossambicus_EIV1_scaffold_0000019:1982000-1984000	30	1.76471
LG0:8985000-9006000	MKQE02000425.1:33000-34000	Oreochromis_mossambicus_EIV1_scaffold_0008449:2000-6000	37	1.7619
LG3:98220000-98241000	LG3:72630000-72634000	Oreochromis_mossambicus_EIV1_scaffold_0000582:8000-11000	37	1.7619
LG3:61518000-61538000	LG3:48563000-48588000	Oreochromis_mossambicus_EIV1_scaffold_0000536:9000-10000	35	1.75
LG0:3317000-3329000	LG23:26460000-26461000	Oreochromis_mossambicus_EIV1_scaffold_0000526:86000-87000	21	1.75
LG3:70044000-70060000	LG9:392000-393000	Oreochromis_mossambicus_EIV1_scaffold_0004896:7000-10000	28	1.75
LG3:70796000-70819000	LG3:55436000-55439000	Oreochromis_mossambicus_EIV1_scaffold_0000580:74000-79000	40	1.73913
LG0:16970000-16989000	LG23:25646000-25647000	Oreochromis_mossambicus_EIV1_scaffold_0000449:125000-137000	33	1.73684
LG0:6472000-6483000	LG3:2630000-2631000	Oreochromis_mossambicus_EIV1_scaffold_0000358:90000-95000	19	1.72727
LG11:26963000-26985000	LG3:78332000-78334000	Oreochromis_mossambicus_EIV1_scaffold_0000949:40000-41000	38	1.72727
LG0:8833000-8851000	LG4:33055000-33060000	Oreochromis_mossambicus_EIV1_scaffold_0000301:49000-50000	31	1.72222
LG3:67444000-67469000	LG3:52716000-52719000	Oreochromis_mossambicus_EIV1_scaffold_0000997:14000-20000	43	1.72
LG3:65795000-65821000	MKQE02000457.1:25000-31000	Oreochromis_mossambicus_EIV1_scaffold_0006194:3000-8000	44	1.69231
LG0:34862000-34887000	LG3:70736000-70738000	Oreochromis_mossambicus_EIV1_scaffold_0039447:0-1613	42	1.68
LG3:91761000-91804000	LG18:37603000-37606000	Oreochromis_mossambicus_EIV1_scaffold_0000201:900000-903000	72	1.67442
LG3:61103000-61121000	LG16:25038000-25041000	Oreochromis_mossambicus_EIV1_scaffold_0006388:6000-8000	30	1.66667
LG3:116689000-116715000	MKQE02000249.1:339000-344000	Oreochromis_mossambicus_EIV1_scaffold_0000212:17000-22000	43	1.65385
LG3:96969000-96986000	LG13:33246000-33253000	Oreochromis_mossambicus_EIV1_scaffold_0001130:20000-25000	28	1.64706
LG6:41807000-41838000	LG6:8624000-8628000	Oreochromis_mossambicus_EIV1_scaffold_0000647:1000-10000	51	1.64516
LG7:33276000-33301000	LG7:32939000-32942000	Oreochromis_mossambicus_EIV1_scaffold_0000019:622000-625000	41	1.64
LG3:104175000-104197000	LG18:1383000-1384000	Oreochromis_mossambicus_EIV1_scaffold_0000149:206000-207000	36	1.63636
LG0:5287000-5309000	MKQE02000530.1:133000-135000	Oreochromis_mossambicus_EIV1_scaffold_0000955:18000-19000	36	1.63636
LG3:66555000-66590000	LG3:52508000-52509000	Oreochromis_mossambicus_EIV1_scaffold_0033094:1000-2291	57	1.62857
LG3:91477000-91493000	MKQE02000170.1:84000-94000	Oreochromis_mossambicus_EIV1_scaffold_0000201:900000-903000	26	1.625
LG16:36806000-36835000	LG16:35045000-35057000	Oreochromis_mossambicus_EIV1_scaffold_0002485:16000-17000	47	1.62069
LG0:10453000-10482000	LG2:1310000-1312000	Oreochromis_mossambicus_EIV1_scaffold_0000660:7000-9000	47	1.62069
LG0:12294000-12315000	LG1:3504000-3506000	Oreochromis_mossambicus_EIV1_scaffold_0014449:3000-5000	34	1.61905
LG3:82310000-82328000	LG22:10685000-10686000	Oreochromis_mossambicus_EIV1_scaffold_0000397:54000-55000	29	1.61111
LG3:70150000-70168000	LG13:33442000-33446000	Oreochromis_mossambicus_EIV1_scaffold_0005397:1000-2000	29	1.61111
LG3:1726000-1751000	MKQE02001801.1:176000-178000	Oreochromis_mossambicus_EIV1_scaffold_0008725:5000-7000	40	1.6
LG0:28000-50000	LG14:35470000-35471000	Oreochromis_mossambicus_EIV1_scaffold_0002822:13000-14000	35	1.59091
LG3:100784000-100806000	MKQE02000391.1:322000-323000	Oreochromis_mossambicus_EIV1_scaffold_0000844:64000-67000	35	1.59091
LG9:29923000-29940000	LG9:8575000-8578000	Oreochromis_mossambicus_EIV1_scaffold_0004643:2000-13000	27	1.58824
LG3:82497000-82530000	LG3:67825000-67830000	Oreochromis_mossambicus_EIV1_scaffold_0039864:0-1577	52	1.57576
LG3:82129000-82150000	LG15:31740000-31744000	Oreochromis_mossambicus_EIV1_scaffold_0000453:37000-40000	33	1.57143
LG0:17817000-17840000	LG14:22973000-22974000	Oreochromis_mossambicus_EIV1_scaffold_0035743:0-1977	36	1.56522
LG3:91220000-91261000	LG3:971000-977000	Oreochromis_mossambicus_EIV1_scaffold_0029902:0-2000	64	1.56098
LG3:90997000-91060000	MKQE02000170.1:243000-248000	Oreochromis_mossambicus_EIV1_scaffold_0000201:900000-903000	97	1.53968
LG3:112766000-112791000	LG13:7364000-7365000	Oreochromis_mossambicus_EIV1_scaffold_0000494:42000-43000	38	1.52
LG3:60130000-60160000	LG3:50048000-50051000	Oreochromis_mossambicus_EIV1_scaffold_0000597:101000-109000	45	1.5
LG3:67659000-67683000	LG9:30381000-30384000	Oreochromis_mossambicus_EIV1_scaffold_0000980:52000-55000	36	1.5
LG3:100429000-100451000	LG3:67921000-67923000	Oreochromis_mossambicus_EIV1_scaffold_0001825:21000-23000	33	1.5
LG0:15722000-15748000	LG15:212000-213000	Oreochromis_mossambicus_EIV1_scaffold_0000157:553000-557000	39	1.5
LG0:5145000-5166000	LG9:35373000-35375000	Oreochromis_mossambicus_EIV1_scaffold_0000714:31000-35000	31	1.47619
LG3:110842000-110868000	LG3:87006000-87015000	Oreochromis_mossambicus_EIV1_scaffold_0001759:21000-24000	38	1.46154
LG0:20193000-20218000	LG3:60668000-60669000	Oreochromis_mossambicus_EIV1_scaffold_0000551:92000-94000	36	1.44
LG0:11062000-11085000	LG18:35300000-35306000	Oreochromis_mossambicus_EIV1_scaffold_0037062:0-1000	33	1.43478
LG0:20386000-20409000	LG2:5673000-5678000	Oreochromis_mossambicus_EIV1_scaffold_0012970:3000-6000	33	1.43478
LG4:35884000-35912000	LG4:32848000-32855000	Oreochromis_mossambicus_EIV1_scaffold_0033912:0-2189	40	1.42857
LG0:6177000-6205000	LG3:1434000-1441000	Oreochromis_mossambicus_EIV1_scaffold_0000813:7000-13000	40	1.42857
LG0:10398000-10424000	LG3:56043000-56047000	Oreochromis_mossambicus_EIV1_scaffold_0000161:61000-63000	37	1.42308
LG3:114359000-114383000	LG3:61327000-61351000	Oreochromis_mossambicus_EIV1_scaffold_0001171:3000-7000	34	1.41667
LG3:91281000-91305000	LG8:2480000-2488000	Oreochromis_mossambicus_EIV1_scaffold_0006351:1000-10494	34	1.41667
LG0:9822000-9844000	MKQE02000500.1:297000-309000	Oreochromis_mossambicus_EIV1_scaffold_0000029:5177000-5179000	31	1.40909
LG0:8427000-8454000	LG10:29664000-29670000	Oreochromis_mossambicus_EIV1_scaffold_0000009:2064000-2065000	38	1.40741
LG0:2341000-2381000	LG3:26090000-26101000	Oreochromis_mossambicus_EIV1_scaffold_0020594:1000-2000	56	1.4
LG22:22914000-22939000	LG22:20977000-20985000	Oreochromis_mossambicus_EIV1_scaffold_0029711:0-2712	35	1.4
LG3:61069000-61095000	LG3:48212000-48216000	Oreochromis_mossambicus_EIV1_scaffold_0000373:271000-279000	36	1.38462
LG0:998000-1014000	LG11:37689000-37691000	Oreochromis_mossambicus_EIV1_scaffold_0000008:1346000-1347000	22	1.375
LG6:34842000-34874000	LG4:32953000-32961000	Oreochromis_mossambicus_EIV1_scaffold_0000333:357000-360000	44	1.375
LG3:60059000-60083000	LG3:45531000-45541000	Oreochromis_mossambicus_EIV1_scaffold_0000597:23000-28000	33	1.375
LG0:2273000-2297000	LG6:832000-834000	Oreochromis_mossambicus_EIV1_scaffold_0000317:55000-56000	33	1.375
LG3:76996000-77023000	LG3:57188000-57195000	Oreochromis_mossambicus_EIV1_scaffold_0010984:2000-3000	37	1.37037
LG13:8377000-8399000	LG1:18169000-18170000	Oreochromis_mossambicus_EIV1_scaffold_0000045:105000-106000	30	1.36364
LG3:59375000-59417000	LG3:43850000-43853000	Oreochromis_mossambicus_EIV1_scaffold_0017191:0-4000	57	1.35714
LG0:12504000-12530000	MKQE02000231.1:345000-346000	Oreochromis_mossambicus_EIV1_scaffold_0000006:4965000-4968000	35	1.34615
LG8:17839000-17863000	LG8:16991000-16993000	Oreochromis_mossambicus_EIV1_scaffold_0002814:0-3000	32	1.33333
LG3:5441000-5462000	LG3:37930000-37931000	Oreochromis_mossambicus_EIV1_scaffold_0000055:459000-461000	28	1.33333
LG0:2488000-2515000	LG23:6294000-6295000	Oreochromis_mossambicus_EIV1_scaffold_0004737:8000-12000	36	1.33333
LG0:7186000-7209000	MKQE02002456.1:139000-141000	Oreochromis_mossambicus_EIV1_scaffold_0016984:2000-4000	30	1.30435
LG3:111965000-111992000	LG3:75982000-75983000	Oreochromis_mossambicus_EIV1_scaffold_0000883:34000-35000	35	1.2963
LG3:88075000-88100000	LG4:1081000-1083000	Oreochromis_mossambicus_EIV1_scaffold_0000328:402000-404000	32	1.28
LG13:8231000-8257000	LG13:7890000-7898000	Oreochromis_mossambicus_EIV1_scaffold_0000479:80000-82000	32	1.23077
LG0:28770000-28809000	LG19:30440000-30445000	Oreochromis_mossambicus_EIV1_scaffold_0000015:5290000-5292000	48	1.23077
LG0:493000-535000	LG5:720000-728000	Oreochromis_mossambicus_EIV1_scaffold_0020594:1000-2000	51	1.21429
LG0:18822000-18862000	MKQE02001612.1:462000-480000	Oreochromis_mossambicus_EIV1_scaffold_0005692:4000-11000	48	1.2
LG4:2252000-2287000	LG7:64310000-64314000	Oreochromis_mossambicus_EIV1_scaffold_0001468:6000-17000	42	1.2
LG0:20290000-20333000	MKQE02000227.1:109000-118000	Oreochromis_mossambicus_EIV1_scaffold_0000503:34000-39000	51	1.18605
LG3:74003000-74031000	LG3:56671000-56673000	Oreochromis_mossambicus_EIV1_scaffold_0000741:60000-65000	33	1.17857
LG0:896000-930000	LG22:8857000-8867000	Oreochromis_mossambicus_EIV1_scaffold_0012013:0-6732	40	1.17647
LG3:116718000-116755000	LG5:411000-418000	Oreochromis_mossambicus_EIV1_scaffold_0000094:2400000-2407000	42	1.13514
LG9:33302000-33333000	LG4:10985000-10986000	Oreochromis_mossambicus_EIV1_scaffold_0013519:3000-4000	35	1.12903
LG3:93059000-93093000	LG3:76180000-76182000	Oreochromis_mossambicus_EIV1_scaffold_0000039:2838000-2843000	38	1.11765
LG0:601000-636000	LG3:26555000-26556000	Oreochromis_mossambicus_EIV1_scaffold_0000159:1118000-1119000	39	1.11429
LG0:9233000-9264000	LG16:5689000-5693000	Oreochromis_mossambicus_EIV1_scaffold_0000290:403000-410000	34	1.09677
LG3:78073000-78106000	LG4:21901000-21905000	Oreochromis_mossambicus_EIV1_scaffold_0046408:0-1208	36	1.09091
LG18:32867000-32906000	LG18:30101000-30110000	Oreochromis_mossambicus_EIV1_scaffold_0045396:0-1254	42	1.07692
LG0:28735000-28768000	LG2:1984000-1986000	Oreochromis_mossambicus_EIV1_scaffold_0000042:4005000-4007000	35	1.06061
LG18:32793000-32813000	LG3:59494000-59496000	Oreochromis_mossambicus_EIV1_scaffold_0025958:0-3207	21	1.05
LG3:86901000-86937000	MKQE02000231.1:363000-367000	Oreochromis_mossambicus_EIV1_scaffold_0000958:13000-16000	37	1.02778
LG0:11263000-11297000	LG20:17084000-17086000	Oreochromis_mossambicus_EIV1_scaffold_0006154:7000-8000	34	1
LG14:4035000-4037000	LG14:4376000-4377000	Oreochromis_mossambicus_EIV1_scaffold_0000003:7283000-7285000	2	1
LG0:57000-105000	LG22:3277000-3281000	Oreochromis_mossambicus_EIV1_scaffold_0000167:1065000-1077000	47	0.979167
LG0:28631000-28685000	LG5:6280000-6285000	Oreochromis_mossambicus_EIV1_scaffold_0023247:0-3000	51	0.944444
LG3:107175000-107234000	MKQE02000530.1:861000-866000	Oreochromis_mossambicus_EIV1_scaffold_0000589:58000-60000	52	0.881356
LG3:99787000-99831000	MKQE02001612.1:1153000-1155000	Oreochromis_mossambicus_EIV1_scaffold_0007905:0-5000	38	0.863636
LG0:35172000-35228000	LG5:411000-418000	Oreochromis_mossambicus_EIV1_scaffold_0000094:2400000-2407000	47	0.839286
LG3:111360000-111402000	LG4:19919000-19923000	Oreochromis_mossambicus_EIV1_scaffold_0000528:142000-155000	33	0.785714
LG3:77163000-77214000	LG7:380000-388000	Oreochromis_mossambicus_EIV1_scaffold_0000347:373000-379000	39	0.764706
LG3:107237000-107274000	MKQE02002456.1:741000-744000	Oreochromis_mossambicus_EIV1_scaffold_0000033:2842000-2845000	26	0.702703
LG3:59939000-59993000	LG8:27156000-27157000	Oreochromis_mossambicus_EIV1_scaffold_0000069:152000-153000	35	0.648148
LG7:6754000-6756000	LG7:6560000-6561000	Oreochromis_mossambicus_EIV1_scaffold_0000088:793000-794000	1	0.5
LG3:80795000-80798000	LG22:13662000-13663000	Oreochromis_mossambicus_EIV1_scaffold_0015424:0-5000	1	0.333333

## Sheet: Ranks
GIFT LG	Count	Total reads	Total reads per kb
LG3	115	3044	2334.5
LG18	14	357	254.5
LG4	7	185	128.5
LG12	6	169	102
LG13	6	154	130
LG5	6	178	78.6667
LG6	5	126	106
LG19	4	127	81
LG20	4	111	57.3333
LG15	3	88	88
LG16	3	89	89
LG23	3	91	53.8333
LG9	3	85	42.5
LG10	2	61	24.8333
LG14	2	59	29.5
LG2	2	58	36.6667
LG7	2	57	36.3333
LG1	1	22	11
LG11	1	29	14.5
LG22	1	30	15
LG8	1	28	28
